# Supplementary material for: Efficient and selective capture of thorium ions by a covalent organic framework
Source: Nat Commun. 2023 Aug 22;14:5097. doi: 10.1038/s41467-023-40704-0 (PMC10444833; doi:10.1038/s41467-023-40704-0)
Supplement: Supplementary file 3 — Source Data [file 41467_2023_40704_MOESM3_ESM.zip]

Archive with 13 entries (12 files):
- CIF files/
- CIF files/Py-TFIm-25-Cs1_opt.cif
- CIF files/Py-TFIm-25-La3_opt.cif
- CIF files/Py-TFIm-25-Nd3_opt.cif
- CIF files/Py-TFIm-25-Sr2_opt.cif
- CIF files/Py-TFIm-25-Th4_opt.cif
- CIF files/Py-TFIm-25-UO22_opt.cif
- CIF files/Py-TFImI-25-Cs1_opt.cif
- CIF files/Py-TFImI-25-La3_opt.cif
- CIF files/Py-TFImI-25-Nd3_opt.cif
- CIF files/Py-TFImI-25-Sr2_opt.cif
- CIF files/Py-TFImI-25-Th4_opt.cif
- CIF files/Py-TFImI-25-UO22_opt.cif
