# Supplementary material for: Efficient and selective capture of thorium ions by a covalent organic framework
Source: Nat Commun. 2023 Aug 22;14:5097. doi: 10.1038/s41467-023-40704-0 (PMC10444833; doi:10.1038/s41467-023-40704-0)
Supplement: Supplementary file 3 — Source Data [file 41467_2023_40704_MOESM3_ESM.zip › CIF files/Py-TFIm-25-UO22_opt.cif]

data_Py-TFIm-25-UO22
_audit_creation_date              2023-06-22
_audit_creation_method            'Materials Studio'
_symmetry_space_group_name_H-M    'P1'
_symmetry_Int_Tables_number       1
_symmetry_cell_setting            triclinic
loop_
_symmetry_equiv_pos_as_xyz
  x,y,z
_cell_length_a                    45.3198
_cell_length_b                    7.9303
_cell_length_c                    48.2641
_cell_angle_alpha                 89.3474
_cell_angle_beta                  90.1480
_cell_angle_gamma                 85.4182
loop_
_atom_site_label
_atom_site_type_symbol
_atom_site_fract_x
_atom_site_fract_y
_atom_site_fract_z
_atom_site_U_iso_or_equiv
_atom_site_adp_type
_atom_site_occupancy
H2     H     0.26534   0.23627   0.67171   0.00000  Uiso   1.00
H3     H     0.28255   0.02999   0.66619   0.00000  Uiso   1.00
H4     H     0.52502   0.23717   0.92909   0.00000  Uiso   1.00
H5     H     0.44534   0.04467   0.93192   0.00000  Uiso   1.00
H6     H     0.41323   0.01429   0.89109   0.00000  Uiso   1.00
H7     H     0.34810   0.37980   0.92481   0.00000  Uiso   1.00
H8     H     0.38107   0.42159   0.96431   0.00000  Uiso   1.00
H9     H     0.27625   0.09507   0.87452   0.00000  Uiso   1.00
H10    H     0.35182   0.24429   0.82944   0.00000  Uiso   1.00
H11    H     0.24803   0.08530   0.83108   0.00000  Uiso   1.00
H12    H     0.32346   0.23775   0.78558   0.00000  Uiso   1.00
H13    H     0.22321   0.18725   0.79589   0.00000  Uiso   1.00
H14    H     0.67506   0.27112   0.89445   0.00000  Uiso   1.00
H15    H     0.02750   0.24114   0.42918   0.00000  Uiso   1.00
H16    H     0.94843   0.01104   0.42496   0.00000  Uiso   1.00
H17    H     0.91638   0.01449   0.38323   0.00000  Uiso   1.00
H18    H     0.85338   0.37035   0.42250   0.00000  Uiso   1.00
H19    H     0.88511   0.36760   0.46357   0.00000  Uiso   1.00
H20    H     0.78275   0.37604   0.36515   0.00000  Uiso   1.00
H21    H     0.85684   0.12917   0.32211   0.00000  Uiso   1.00
H22    H     0.75368   0.39278   0.32194   0.00000  Uiso   1.00
H23    H     0.82759   0.14352   0.27847   0.00000  Uiso   1.00
H24    H     0.16822   0.13384   0.38597   0.00000  Uiso   1.00
H25    H     0.47162   0.43391   0.06641   0.00000  Uiso   1.00
H26    H     0.55416   0.20275   0.07490   0.00000  Uiso   1.00
H27    H     0.58655   0.21887   0.11602   0.00000  Uiso   1.00
H28    H     0.64587   0.50545   0.06860   0.00000  Uiso   1.00
H29    H     0.61299   0.49647   0.02794   0.00000  Uiso   1.00
H30    H     0.72324   0.25910   0.12391   0.00000  Uiso   1.00
H31    H     0.64661   0.43450   0.17080   0.00000  Uiso   1.00
H32    H     0.75366   0.25025   0.16629   0.00000  Uiso   1.00
H33    H     0.67692   0.42566   0.21350   0.00000  Uiso   1.00
H34    H     0.32480   0.30515   0.10389   0.00000  Uiso   1.00
H35    H     0.97390   0.19097   0.56958   0.00000  Uiso   1.00
H36    H     0.05407   0.40475   0.57452   0.00000  Uiso   1.00
H37    H     0.08732   0.40135   0.61533   0.00000  Uiso   1.00
H38    H     0.15056   0.05955   0.57351   0.00000  Uiso   1.00
H39    H     0.11711   0.05727   0.53358   0.00000  Uiso   1.00
H40    H     0.21124  -0.06435   0.63921   0.00000  Uiso   1.00
H41    H     0.15147   0.33197   0.67193   0.00000  Uiso   1.00
H42    H     0.24218  -0.05853   0.68094   0.00000  Uiso   1.00
H43    H     0.18299   0.34240   0.71363   0.00000  Uiso   1.00
H44    H     0.19629   0.18095   0.75229   0.00000  Uiso   1.00
H45    H     0.83473   0.33077   0.61243   0.00000  Uiso   1.00
H46    H     0.60090   0.30705  -0.00272   0.00000  Uiso   1.00
H47    H     0.10205   0.25244   0.50041   0.00000  Uiso   1.00
H48    H     0.33514   0.10548   0.70853   0.00000  Uiso   1.00
H49    H     0.47154   0.24125   0.92991   0.00000  Uiso   1.00
H50    H     0.55273   0.44054   0.92078   0.00000  Uiso   1.00
H51    H     0.58498   0.40546   0.87960   0.00000  Uiso   1.00
H52    H     0.64654   0.07089   0.92616   0.00000  Uiso   1.00
H53    H     0.61371   0.09883   0.96691   0.00000  Uiso   1.00
H54    H     0.71957   0.31612   0.86907   0.00000  Uiso   1.00
H55    H     0.64860   0.10058   0.82611   0.00000  Uiso   1.00
H56    H     0.74995   0.29664   0.82703   0.00000  Uiso   1.00
H57    H     0.67923   0.07491   0.78391   0.00000  Uiso   1.00
H58    H     0.32113   0.15693   0.90031   0.00000  Uiso   1.00
H59    H     0.97427   0.22580   0.42867   0.00000  Uiso   1.00
H60    H     0.05213   0.45585   0.42845   0.00000  Uiso   1.00
H61    H     0.08443   0.48549   0.38764   0.00000  Uiso   1.00
H62    H     0.15047   0.13105   0.42469   0.00000  Uiso   1.00
H63    H     0.11803   0.09578   0.46431   0.00000  Uiso   1.00
H64    H     0.21327   0.08511   0.36037   0.00000  Uiso   1.00
H65    H     0.14638   0.45446   0.32897   0.00000  Uiso   1.00
H66    H     0.24265   0.11668   0.31851   0.00000  Uiso   1.00
H67    H     0.17559   0.48696   0.28658   0.00000  Uiso   1.00
H68    H     0.82624   0.29459   0.39095   0.00000  Uiso   1.00
H69    H     0.52537   0.43751   0.06534   0.00000  Uiso   1.00
H70    H     0.44912   0.20618   0.07809   0.00000  Uiso   1.00
H71    H     0.41699   0.22878   0.11959   0.00000  Uiso   1.00
H72    H     0.34868   0.50635   0.07179   0.00000  Uiso   1.00
H73    H     0.38107   0.49031   0.03066   0.00000  Uiso   1.00
H74    H     0.28063   0.24576   0.12841   0.00000  Uiso   1.00
H75    H     0.34905   0.47304   0.17327   0.00000  Uiso   1.00
H76    H     0.25030   0.24367   0.17042   0.00000  Uiso   1.00
H77    H     0.31840   0.47648   0.21555   0.00000  Uiso   1.00
H78    H     0.67649   0.31053   0.09972   0.00000  Uiso   1.00
H79    H     0.02720   0.20057   0.57008   0.00000  Uiso   1.00
H80    H     0.94869  -0.01822   0.57163   0.00000  Uiso   1.00
H81    H     0.91597  -0.03680   0.61239   0.00000  Uiso   1.00
H82    H     0.85028   0.30695   0.57247   0.00000  Uiso   1.00
H83    H     0.88324   0.33272   0.53292   0.00000  Uiso   1.00
H84    H     0.78888   0.39067   0.63661   0.00000  Uiso   1.00
H85    H     0.85270   0.01267   0.67060   0.00000  Uiso   1.00
H86    H     0.75876   0.37606   0.67838   0.00000  Uiso   1.00
H87    H     0.82277  -0.00210   0.71300   0.00000  Uiso   1.00
H88    H     0.16577   0.01567   0.61430   0.00000  Uiso   1.00
H89    H     0.39737   0.28444   0.00176   0.00000  Uiso   1.00
H90    H     0.89955   0.17112   0.49814   0.00000  Uiso   1.00
H91    H     0.30448   0.20591   0.66911   0.00000  Uiso   1.00
H92    H     0.76695   0.97954   0.16463   0.00000  Uiso   1.00
H93    H     0.79259   0.80522   0.15679   0.00000  Uiso   1.00
H94    H     0.52367   0.73839   0.93046   0.00000  Uiso   1.00
H95    H     0.44360   0.55095   0.93336   0.00000  Uiso   1.00
H96    H     0.41138   0.52537   0.89258   0.00000  Uiso   1.00
H97    H     0.34682   0.89091   0.92716   0.00000  Uiso   1.00
H98    H     0.38010   0.92887   0.96663   0.00000  Uiso   1.00
H99    H     0.27859   0.54686   0.87639   0.00000  Uiso   1.00
H100   H     0.34500   0.79956   0.83230   0.00000  Uiso   1.00
H101   H     0.24826   0.54707   0.83424   0.00000  Uiso   1.00
H102   H     0.31419   0.80785   0.79009   0.00000  Uiso   1.00
H103   H     0.73148   0.73359   0.28499   0.00000  Uiso   1.00
H104   H     0.67365   0.77270   0.89520   0.00000  Uiso   1.00
H105   H     0.02635   0.73766   0.43027   0.00000  Uiso   1.00
H106   H     0.94711   0.50888   0.42585   0.00000  Uiso   1.00
H107   H     0.91596   0.51268   0.38348   0.00000  Uiso   1.00
H108   H     0.85294   0.87585   0.42098   0.00000  Uiso   1.00
H109   H     0.88389   0.87342   0.46282   0.00000  Uiso   1.00
H110   H     0.77981   0.81933   0.36492   0.00000  Uiso   1.00
H111   H     0.86012   0.67305   0.32108   0.00000  Uiso   1.00
H112   H     0.75227   0.84537   0.32081   0.00000  Uiso   1.00
H113   H     0.83256   0.69913   0.27647   0.00000  Uiso   1.00
H114   H     0.16704   0.62776   0.38804   0.00000  Uiso   1.00
H115   H     0.47151   0.93043   0.06839   0.00000  Uiso   1.00
H116   H     0.55488   0.70616   0.07673   0.00000  Uiso   1.00
H117   H     0.58863   0.72176   0.11679   0.00000  Uiso   1.00
H118   H     0.64718   1.00061   0.06720   0.00000  Uiso   1.00
H119   H     0.61270   0.99442   0.02759   0.00000  Uiso   1.00
H120   H     0.72167   0.66594   0.12424   0.00000  Uiso   1.00
H121   H     0.65485   0.97854   0.16673   0.00000  Uiso   1.00
H122   H     0.75355   0.65834   0.16579   0.00000  Uiso   1.00
H123   H     0.68752   0.97906   0.20810   0.00000  Uiso   1.00
H124   H     0.32420   0.80833   0.10616   0.00000  Uiso   1.00
H125   H     0.97117   0.68443   0.57012   0.00000  Uiso   1.00
H126   H     0.04853   0.91118   0.57539   0.00000  Uiso   1.00
H127   H     0.08000   0.91492   0.61743   0.00000  Uiso   1.00
H128   H     0.14714   0.58828   0.57756   0.00000  Uiso   1.00
H129   H     0.11548   0.57811   0.53657   0.00000  Uiso   1.00
H130   H     0.20786   0.49393   0.64224   0.00000  Uiso   1.00
H131   H     0.14158   0.84584   0.67743   0.00000  Uiso   1.00
H132   H     0.23772   0.50171   0.68465   0.00000  Uiso   1.00
H133   H     0.17113   0.85207   0.72041   0.00000  Uiso   1.00
H134   H     0.70473   0.75800   0.24103   0.00000  Uiso   1.00
H135   H     0.83048   0.83176   0.61147   0.00000  Uiso   1.00
H136   H     0.60010   0.80690  -0.00198   0.00000  Uiso   1.00
H137   H     0.09973   0.76137   0.50236   0.00000  Uiso   1.00
H138   H     0.83835   0.94394   0.20195   0.00000  Uiso   1.00
H139   H     0.47019   0.74462   0.93160   0.00000  Uiso   1.00
H140   H     0.55137   0.93989   0.92178   0.00000  Uiso   1.00
H141   H     0.58347   0.90476   0.88051   0.00000  Uiso   1.00
H142   H     0.64539   0.57204   0.92700   0.00000  Uiso   1.00
H143   H     0.61272   0.60000   0.96784   0.00000  Uiso   1.00
H144   H     0.71806   0.81844   0.86969   0.00000  Uiso   1.00
H145   H     0.64721   0.59943   0.82706   0.00000  Uiso   1.00
H146   H     0.74823   0.80017   0.82754   0.00000  Uiso   1.00
H147   H     0.67772   0.57406   0.78481   0.00000  Uiso   1.00
H148   H     0.32104   0.63646   0.90211   0.00000  Uiso   1.00
H149   H     0.97310   0.72303   0.42923   0.00000  Uiso   1.00
H150   H     0.05071   0.95272   0.42938   0.00000  Uiso   1.00
H151   H     0.08351   0.98049   0.38888   0.00000  Uiso   1.00
H152   H     0.14953   0.63230   0.42739   0.00000  Uiso   1.00
H153   H     0.11662   0.59925   0.46680   0.00000  Uiso   1.00
H154   H     0.21252   0.57912   0.36255   0.00000  Uiso   1.00
H155   H     0.14600   0.95126   0.33136   0.00000  Uiso   1.00
H156   H     0.24206   0.61147   0.32078   0.00000  Uiso   1.00
H157   H     0.17540   0.98495   0.28913   0.00000  Uiso   1.00
H158   H     0.82471   0.76012   0.39118   0.00000  Uiso   1.00
H159   H     0.52522   0.93390   0.06695   0.00000  Uiso   1.00
H160   H     0.44844   0.70346   0.07982   0.00000  Uiso   1.00
H161   H     0.41643   0.72447   0.12138   0.00000  Uiso   1.00
H162   H     0.34852   1.01058   0.07432   0.00000  Uiso   1.00
H163   H     0.38080   0.99596   0.03312   0.00000  Uiso   1.00
H164   H     0.28002   0.75013   0.13061   0.00000  Uiso   1.00
H165   H     0.34902   0.96944   0.17587   0.00000  Uiso   1.00
H166   H     0.24970   0.74726   0.17263   0.00000  Uiso   1.00
H167   H     0.31844   0.97166   0.21818   0.00000  Uiso   1.00
H168   H     0.67704   0.75931   0.09930   0.00000  Uiso   1.00
H169   H     0.02444   0.69551   0.57112   0.00000  Uiso   1.00
H170   H     0.94494   0.47738   0.57118   0.00000  Uiso   1.00
H171   H     0.91201   0.46160   0.61185   0.00000  Uiso   1.00
H172   H     0.84878   0.82569   0.57308   0.00000  Uiso   1.00
H173   H     0.88187   0.84682   0.53355   0.00000  Uiso   1.00
H174   H     0.78544   0.89434   0.63654   0.00000  Uiso   1.00
H175   H     0.85049   0.52360   0.67061   0.00000  Uiso   1.00
H176   H     0.75585   0.88021   0.67865   0.00000  Uiso   1.00
H177   H     0.82104   0.50863   0.71329   0.00000  Uiso   1.00
H178   H     0.16234   0.55465   0.61747   0.00000  Uiso   1.00
H179   H     0.39650   0.78994   0.00385   0.00000  Uiso   1.00
H180   H     0.89732   0.67788   0.49805   0.00000  Uiso   1.00
H181   H     0.80540   1.00893   0.16256   0.00000  Uiso   1.00
N182   N     0.63514   0.22066   0.87565   0.00000  Uiso   1.00
N183   N     0.31197   0.11734   0.74711   0.00000  Uiso   1.00
N184   N     0.13612   0.33650   0.37856   0.00000  Uiso   1.00
N185   N     0.36348   0.37416   0.12294   0.00000  Uiso   1.00
N186   N     0.86406   0.11560   0.62003   0.00000  Uiso   1.00
N187   N     0.28753   0.12731   0.70650   0.00000  Uiso   1.00
N188   N     0.36192   0.17774   0.88074   0.00000  Uiso   1.00
N189   N     0.86638   0.18720   0.37462   0.00000  Uiso   1.00
N190   N     0.63575   0.36287   0.11950   0.00000  Uiso   1.00
N191   N     0.13871   0.23855   0.62184   0.00000  Uiso   1.00
N192   N     0.63374   0.72072   0.87655   0.00000  Uiso   1.00
N193   N     0.81685   0.87118   0.23922   0.00000  Uiso   1.00
N194   N     0.13545   0.83321   0.38063   0.00000  Uiso   1.00
N195   N     0.36316   0.87345   0.12512   0.00000  Uiso   1.00
N196   N     0.86125   0.62433   0.62004   0.00000  Uiso   1.00
N197   N     0.79285   0.88702   0.19831   0.00000  Uiso   1.00
N198   N     0.36010   0.69517   0.88253   0.00000  Uiso   1.00
N199   N     0.86644   0.69052   0.37396   0.00000  Uiso   1.00
N200   N     0.63863   0.86442   0.11832   0.00000  Uiso   1.00
N201   N     0.13163   0.76104   0.62589   0.00000  Uiso   1.00
F202   F     0.72613   0.20870   0.29307   0.00000  Uiso   1.00
F203   F     0.81111   0.37460   0.24310   0.00000  Uiso   1.00
F204   F     0.78132   0.39599   0.19782   0.00000  Uiso   1.00
F205   F     0.69509   0.22956   0.24658   0.00000  Uiso   1.00
F206   F     0.78135   0.11514   0.80014   0.00000  Uiso   1.00
F207   F     0.69254   0.23977   0.74652   0.00000  Uiso   1.00
F208   F     0.27595   0.27099   0.29687   0.00000  Uiso   1.00
F209   F     0.18642   0.36562   0.24454   0.00000  Uiso   1.00
F210   F     0.21746   0.40151   0.19867   0.00000  Uiso   1.00
F211   F     0.30722   0.29173   0.25169   0.00000  Uiso   1.00
F212   F     0.72392   0.22964   0.70109   0.00000  Uiso   1.00
F213   F     0.81292   0.13519   0.75516   0.00000  Uiso   1.00
F214   F     0.21469   0.70858   0.80733   0.00000  Uiso   1.00
F215   F     0.30315   0.63626   0.75340   0.00000  Uiso   1.00
F216   F     0.27123   0.65208   0.70748   0.00000  Uiso   1.00
F217   F     0.18226   0.70748   0.76201   0.00000  Uiso   1.00
F218   F     0.77965   0.62496   0.80038   0.00000  Uiso   1.00
F219   F     0.69051   0.74007   0.74813   0.00000  Uiso   1.00
F220   F     0.27600   0.77033   0.29894   0.00000  Uiso   1.00
F221   F     0.18592   0.87417   0.24650   0.00000  Uiso   1.00
F222   F     0.21676   0.90620   0.20143   0.00000  Uiso   1.00
F223   F     0.30688   0.78198   0.25348   0.00000  Uiso   1.00
F224   F     0.72207   0.72951   0.70132   0.00000  Uiso   1.00
F225   F     0.81105   0.64559   0.75518   0.00000  Uiso   1.00
C226   C     0.67078   0.14400   0.82605   0.00000  Uiso   1.00
C227   C     0.68160   0.21178   0.85058   0.00000  Uiso   1.00
C228   C     0.71073   0.26218   0.85044   0.00000  Uiso   1.00
C229   C     0.56201   0.28992   0.97242   0.00000  Uiso   1.00
C230   C     0.53035   0.28766   0.97292   0.00000  Uiso   1.00
C231   C     0.51359   0.25877   0.94861   0.00000  Uiso   1.00
C232   C     0.58040   0.27012   0.94709   0.00000  Uiso   1.00
C233   C     0.42472   0.12381   0.92999   0.00000  Uiso   1.00
C234   C     0.40650   0.10375   0.90724   0.00000  Uiso   1.00
C235   C     0.37836   0.19368   0.90508   0.00000  Uiso   1.00
C236   C     0.36919   0.30463   0.92662   0.00000  Uiso   1.00
C237   C     0.38782   0.32663   0.94900   0.00000  Uiso   1.00
C238   C     0.66335   0.23479   0.87566   0.00000  Uiso   1.00
C239   C     0.28351   0.16106   0.80472   0.00000  Uiso   1.00
C240   C     0.26713   0.15413   0.77838   0.00000  Uiso   1.00
C241   C     0.23589   0.17061   0.77688   0.00000  Uiso   1.00
C242   C     0.27049   0.12440   0.83046   0.00000  Uiso   1.00
C243   C     0.31310   0.20608   0.80496   0.00000  Uiso   1.00
C244   C     0.28162   0.13612   0.75238   0.00000  Uiso   1.00
C245   C     0.16747   0.38070   0.32645   0.00000  Uiso   1.00
C246   C     0.17756   0.26848   0.34795   0.00000  Uiso   1.00
C247   C     0.20516   0.17563   0.34443   0.00000  Uiso   1.00
C248   C     0.06374   0.24715   0.47440   0.00000  Uiso   1.00
C249   C     0.03228   0.23552   0.47403   0.00000  Uiso   1.00
C250   C     0.01593   0.23332   0.44874   0.00000  Uiso   1.00
C251   C     0.08201   0.26867   0.44935   0.00000  Uiso   1.00
C252   C     0.92805   0.09319   0.42423   0.00000  Uiso   1.00
C253   C     0.90997   0.09288   0.40091   0.00000  Uiso   1.00
C254   C     0.88246   0.19048   0.39954   0.00000  Uiso   1.00
C255   C     0.87371   0.28762   0.42295   0.00000  Uiso   1.00
C256   C     0.89175   0.28596   0.44633   0.00000  Uiso   1.00
C257   C     0.16005   0.24262   0.37296   0.00000  Uiso   1.00
C258   C     0.78855   0.27126   0.29682   0.00000  Uiso   1.00
C259   C     0.77090   0.28455   0.27068   0.00000  Uiso   1.00
C260   C     0.74051   0.25673   0.26971   0.00000  Uiso   1.00
C261   C     0.77610   0.33323   0.32181   0.00000  Uiso   1.00
C262   C     0.81795   0.19825   0.29728   0.00000  Uiso   1.00
C263   C     0.78301   0.32849   0.24489   0.00000  Uiso   1.00
C264   C     0.32742   0.42253   0.17290   0.00000  Uiso   1.00
C265   C     0.31734   0.35762   0.14784   0.00000  Uiso   1.00
C266   C     0.28889   0.29753   0.14747   0.00000  Uiso   1.00
C267   C     0.43578   0.33081   0.02553   0.00000  Uiso   1.00
C268   C     0.46728   0.33988   0.02463   0.00000  Uiso   1.00
C269   C     0.48359   0.39067   0.04802   0.00000  Uiso   1.00
C270   C     0.41772   0.34738   0.05103   0.00000  Uiso   1.00
C271   C     0.57369   0.27349   0.07358   0.00000  Uiso   1.00
C272   C     0.59199   0.28005   0.09662   0.00000  Uiso   1.00
C273   C     0.61879   0.35900   0.09510   0.00000  Uiso   1.00
C274   C     0.62621   0.43543   0.06978   0.00000  Uiso   1.00
C275   C     0.60762   0.42974   0.04686   0.00000  Uiso   1.00
C276   C     0.33578   0.34611   0.12279   0.00000  Uiso   1.00
C277   C     0.71761   0.33247   0.19346   0.00000  Uiso   1.00
C278   C     0.73567   0.31767   0.21937   0.00000  Uiso   1.00
C279   C     0.76610   0.34533   0.22041   0.00000  Uiso   1.00
C280   C     0.73025   0.29014   0.16756   0.00000  Uiso   1.00
C281   C     0.68721   0.38634   0.19409   0.00000  Uiso   1.00
C282   C     0.72372   0.27130   0.24516   0.00000  Uiso   1.00
C283   C     0.83210   0.09194   0.67251   0.00000  Uiso   1.00
C284   C     0.82313   0.20201   0.65036   0.00000  Uiso   1.00
C285   C     0.79616   0.30226   0.65313   0.00000  Uiso   1.00
C286   C     0.93769   0.18096   0.52431   0.00000  Uiso   1.00
C287   C     0.96918   0.19209   0.52472   0.00000  Uiso   1.00
C288   C     0.98552   0.19564   0.55000   0.00000  Uiso   1.00
C289   C     0.91917   0.16458   0.54934   0.00000  Uiso   1.00
C290   C     0.07443   0.32232   0.57470   0.00000  Uiso   1.00
C291   C     0.09322   0.32275   0.59754   0.00000  Uiso   1.00
C292   C     0.12081   0.22603   0.59814   0.00000  Uiso   1.00
C293   C     0.12925   0.13277   0.57427   0.00000  Uiso   1.00
C294   C     0.11045   0.13380   0.55142   0.00000  Uiso   1.00
C295   C     0.84125   0.21930   0.62547   0.00000  Uiso   1.00
C296   C     0.21585   0.14748   0.70021   0.00000  Uiso   1.00
C297   C     0.23426   0.15313   0.72560   0.00000  Uiso   1.00
C298   C     0.26566   0.13863   0.72680   0.00000  Uiso   1.00
C299   C     0.22319   0.03310   0.67863   0.00000  Uiso   1.00
C300   C     0.18930   0.25229   0.69746   0.00000  Uiso   1.00
C301   C     0.22037   0.17103   0.75174   0.00000  Uiso   1.00
C302   C     0.51463   0.31373   0.99844   0.00000  Uiso   1.00
C303   C     0.01653   0.22024   0.49955   0.00000  Uiso   1.00
C304   C     0.07841   0.23772   0.50012   0.00000  Uiso   1.00
C305   C     0.31452   0.11555   0.71997   0.00000  Uiso   1.00
C306   C     0.28468   0.14998   0.67683   0.00000  Uiso   1.00
C307   C     0.32909   0.20926   0.82948   0.00000  Uiso   1.00
C308   C     0.31632   0.16860   0.85504   0.00000  Uiso   1.00
C309   C     0.28655   0.12796   0.85503   0.00000  Uiso   1.00
C310   C     0.43527   0.27188   0.97525   0.00000  Uiso   1.00
C311   C     0.46689   0.27757   0.97433   0.00000  Uiso   1.00
C312   C     0.48326   0.25781   0.94919   0.00000  Uiso   1.00
C313   C     0.41633   0.24012   0.95110   0.00000  Uiso   1.00
C314   C     0.57269   0.35498   0.92187   0.00000  Uiso   1.00
C315   C     0.59095   0.33795   0.89880   0.00000  Uiso   1.00
C316   C     0.61825   0.23881   0.90007   0.00000  Uiso   1.00
C317   C     0.62630   0.15440   0.92520   0.00000  Uiso   1.00
C318   C     0.60778   0.17109   0.94813   0.00000  Uiso   1.00
C319   C     0.33357   0.16806   0.88085   0.00000  Uiso   1.00
C320   C     0.71691   0.18622   0.80194   0.00000  Uiso   1.00
C321   C     0.73494   0.18075   0.77613   0.00000  Uiso   1.00
C322   C     0.76617   0.15288   0.77604   0.00000  Uiso   1.00
C323   C     0.72805   0.25031   0.82666   0.00000  Uiso   1.00
C324   C     0.68806   0.13128   0.80224   0.00000  Uiso   1.00
C325   C     0.72220   0.20808   0.74951   0.00000  Uiso   1.00
C326   C     0.83433   0.18832   0.32178   0.00000  Uiso   1.00
C327   C     0.82212   0.25208   0.34678   0.00000  Uiso   1.00
C328   C     0.79261   0.32421   0.34620   0.00000  Uiso   1.00
C329   C     0.93789   0.19473   0.47306   0.00000  Uiso   1.00
C330   C     0.96937   0.20573   0.47335   0.00000  Uiso   1.00
C331   C     0.98580   0.22238   0.44843   0.00000  Uiso   1.00
C332   C     0.91963   0.19204   0.44750   0.00000  Uiso   1.00
C333   C     0.07300   0.37876   0.42715   0.00000  Uiso   1.00
C334   C     0.09123   0.39775   0.40438   0.00000  Uiso   1.00
C335   C     0.11938   0.30787   0.40245   0.00000  Uiso   1.00
C336   C     0.12890   0.20161   0.42500   0.00000  Uiso   1.00
C337   C     0.11062   0.18357   0.44775   0.00000  Uiso   1.00
C338   C     0.83888   0.24552   0.37289   0.00000  Uiso   1.00
C339   C     0.21158   0.30442   0.29898   0.00000  Uiso   1.00
C340   C     0.22925   0.32101   0.27323   0.00000  Uiso   1.00
C341   C     0.26058   0.30292   0.27295   0.00000  Uiso   1.00
C342   C     0.22193   0.19383   0.32062   0.00000  Uiso   1.00
C343   C     0.18399   0.39748   0.30244   0.00000  Uiso   1.00
C344   C     0.21620   0.35475   0.24686   0.00000  Uiso   1.00
C345   C     0.67006   0.39273   0.17007   0.00000  Uiso   1.00
C346   C     0.68247   0.34538   0.14432   0.00000  Uiso   1.00
C347   C     0.71303   0.29628   0.14356   0.00000  Uiso   1.00
C348   C     0.56233   0.33682   0.02300   0.00000  Uiso   1.00
C349   C     0.53058   0.34459   0.02331   0.00000  Uiso   1.00
C350   C     0.51391   0.39241   0.04743   0.00000  Uiso   1.00
C351   C     0.58085   0.34956   0.04810   0.00000  Uiso   1.00
C352   C     0.42750   0.27582   0.07673   0.00000  Uiso   1.00
C353   C     0.40945   0.28625   0.09999   0.00000  Uiso   1.00
C354   C     0.38038   0.36481   0.09849   0.00000  Uiso   1.00
C355   C     0.37040   0.43741   0.07296   0.00000  Uiso   1.00
C356   C     0.38869   0.42765   0.04985   0.00000  Uiso   1.00
C357   C     0.66433   0.34074   0.11901   0.00000  Uiso   1.00
C358   C     0.28207   0.35792   0.19648   0.00000  Uiso   1.00
C359   C     0.26420   0.34941   0.22226   0.00000  Uiso   1.00
C360   C     0.23290   0.36778   0.22251   0.00000  Uiso   1.00
C361   C     0.27157   0.29735   0.17124   0.00000  Uiso   1.00
C362   C     0.31017   0.42272   0.19672   0.00000  Uiso   1.00
C363   C     0.27726   0.31669   0.24863   0.00000  Uiso   1.00
C364   C     0.17159   0.24819   0.67390   0.00000  Uiso   1.00
C365   C     0.17924   0.13642   0.65210   0.00000  Uiso   1.00
C366   C     0.20528   0.02766   0.65522   0.00000  Uiso   1.00
C367   C     0.06381   0.22701   0.52563   0.00000  Uiso   1.00
C368   C     0.03227   0.21841   0.52540   0.00000  Uiso   1.00
C369   C     0.01573   0.20374   0.55030   0.00000  Uiso   1.00
C370   C     0.08239   0.22603   0.55104   0.00000  Uiso   1.00
C371   C     0.92788   0.05995   0.57231   0.00000  Uiso   1.00
C372   C     0.90942   0.04712   0.59508   0.00000  Uiso   1.00
C373   C     0.88131   0.13806   0.59623   0.00000  Uiso   1.00
C374   C     0.87197   0.23759   0.57285   0.00000  Uiso   1.00
C375   C     0.89052   0.24981   0.55015   0.00000  Uiso   1.00
C376   C     0.16048   0.12670   0.62733   0.00000  Uiso   1.00
C377   C     0.78830   0.18600   0.69923   0.00000  Uiso   1.00
C378   C     0.77034   0.18156   0.72502   0.00000  Uiso   1.00
C379   C     0.73909   0.20870   0.72512   0.00000  Uiso   1.00
C380   C     0.77896   0.29358   0.67687   0.00000  Uiso   1.00
C381   C     0.81520   0.08506   0.69649   0.00000  Uiso   1.00
C382   C     0.78308   0.15286   0.75164   0.00000  Uiso   1.00
C383   C     0.48291   0.30947   0.99915   0.00000  Uiso   1.00
C384   C     0.42097   0.29937   0.00077   0.00000  Uiso   1.00
C385   C     0.98502   0.20544   0.49921   0.00000  Uiso   1.00
C386   C     0.92317   0.18641   0.49852   0.00000  Uiso   1.00
C387   C     0.66933   0.64381   0.82690   0.00000  Uiso   1.00
C388   C     0.68015   0.71249   0.85136   0.00000  Uiso   1.00
C389   C     0.70921   0.76393   0.85111   0.00000  Uiso   1.00
C390   C     0.56100   0.79027   0.97351   0.00000  Uiso   1.00
C391   C     0.52935   0.78856   0.97426   0.00000  Uiso   1.00
C392   C     0.51239   0.76050   0.95005   0.00000  Uiso   1.00
C393   C     0.57923   0.77044   0.94808   0.00000  Uiso   1.00
C394   C     0.42315   0.63176   0.93162   0.00000  Uiso   1.00
C395   C     0.40480   0.61423   0.90886   0.00000  Uiso   1.00
C396   C     0.37679   0.70564   0.90697   0.00000  Uiso   1.00
C397   C     0.36789   0.81536   0.92875   0.00000  Uiso   1.00
C398   C     0.38668   0.83493   0.95111   0.00000  Uiso   1.00
C399   C     0.66194   0.73549   0.87646   0.00000  Uiso   1.00
C400   C     0.27883   0.67637   0.80864   0.00000  Uiso   1.00
C401   C     0.77404   0.78838   0.26863   0.00000  Uiso   1.00
C402   C     0.74347   0.76718   0.26650   0.00000  Uiso   1.00
C403   C     0.26906   0.60582   0.83361   0.00000  Uiso   1.00
C404   C     0.30650   0.74618   0.80862   0.00000  Uiso   1.00
C405   C     0.78795   0.82731   0.24326   0.00000  Uiso   1.00
C406   C     0.16704   0.87695   0.32881   0.00000  Uiso   1.00
C407   C     0.17695   0.76352   0.35021   0.00000  Uiso   1.00
C408   C     0.20448   0.67004   0.34665   0.00000  Uiso   1.00
C409   C     0.06195   0.74875   0.47590   0.00000  Uiso   1.00
C410   C     0.03052   0.73562   0.47518   0.00000  Uiso   1.00
C411   C     0.01452   0.73132   0.44972   0.00000  Uiso   1.00
C412   C     0.08054   0.76863   0.45101   0.00000  Uiso   1.00
C413   C     0.92691   0.59240   0.42462   0.00000  Uiso   1.00
C414   C     0.90934   0.59223   0.40096   0.00000  Uiso   1.00
C415   C     0.88206   0.69170   0.39912   0.00000  Uiso   1.00
C416   C     0.87303   0.79134   0.42216   0.00000  Uiso   1.00
C417   C     0.89061   0.78987   0.44584   0.00000  Uiso   1.00
C418   C     0.15923   0.73749   0.37510   0.00000  Uiso   1.00
C419   C     0.79026   0.77244   0.29514   0.00000  Uiso   1.00
C420   C     0.26058   0.67684   0.78293   0.00000  Uiso   1.00
C421   C     0.22927   0.69150   0.78294   0.00000  Uiso   1.00
C422   C     0.77573   0.80367   0.32068   0.00000  Uiso   1.00
C423   C     0.82102   0.72521   0.29580   0.00000  Uiso   1.00
C424   C     0.27324   0.66254   0.75621   0.00000  Uiso   1.00
C425   C     0.32728   0.92035   0.17541   0.00000  Uiso   1.00
C426   C     0.31703   0.85809   0.15021   0.00000  Uiso   1.00
C427   C     0.28843   0.80001   0.14976   0.00000  Uiso   1.00
C428   C     0.43517   0.83274   0.02748   0.00000  Uiso   1.00
C429   C     0.46671   0.84037   0.02643   0.00000  Uiso   1.00
C430   C     0.48328   0.88898   0.04980   0.00000  Uiso   1.00
C431   C     0.41724   0.84876   0.05308   0.00000  Uiso   1.00
C432   C     0.57448   0.77584   0.07468   0.00000  Uiso   1.00
C433   C     0.59361   0.78181   0.09716   0.00000  Uiso   1.00
C434   C     0.62060   0.85795   0.09464   0.00000  Uiso   1.00
C435   C     0.62725   0.93345   0.06904   0.00000  Uiso   1.00
C436   C     0.60779   0.92883   0.04675   0.00000  Uiso   1.00
C437   C     0.33538   0.84730   0.12508   0.00000  Uiso   1.00
C438   C     0.72330   0.82131   0.18998   0.00000  Uiso   1.00
C439   C     0.22487   0.67858   0.73185   0.00000  Uiso   1.00
C440   C     0.25617   0.66306   0.73188   0.00000  Uiso   1.00
C441   C     0.73258   0.73504   0.16574   0.00000  Uiso   1.00
C442   C     0.69487   0.90789   0.18989   0.00000  Uiso   1.00
C443   C     0.21221   0.69291   0.75855   0.00000  Uiso   1.00
C444   C     0.82974   0.60142   0.67259   0.00000  Uiso   1.00
C445   C     0.82024   0.70898   0.65029   0.00000  Uiso   1.00
C446   C     0.79309   0.80743   0.65315   0.00000  Uiso   1.00
C447   C     0.93532   0.68346   0.52452   0.00000  Uiso   1.00
C448   C     0.96685   0.69220   0.52522   0.00000  Uiso   1.00
C449   C     0.98294   0.69272   0.55067   0.00000  Uiso   1.00
C450   C     0.91660   0.66860   0.54945   0.00000  Uiso   1.00
C451   C     0.06945   0.83402   0.57626   0.00000  Uiso   1.00
C452   C     0.08719   0.83856   0.59974   0.00000  Uiso   1.00
C453   C     0.11533   0.74819   0.60123   0.00000  Uiso   1.00
C454   C     0.12545   0.65766   0.57758   0.00000  Uiso   1.00
C455   C     0.10764   0.65397   0.55412   0.00000  Uiso   1.00
C456   C     0.83793   0.72466   0.62511   0.00000  Uiso   1.00
C457   C     0.20690   0.67769   0.70598   0.00000  Uiso   1.00
C458   C     0.74160   0.81441   0.21562   0.00000  Uiso   1.00
C459   C     0.77222   0.83820   0.21755   0.00000  Uiso   1.00
C460   C     0.21700   0.57984   0.68318   0.00000  Uiso   1.00
C461   C     0.17933   0.77275   0.70348   0.00000  Uiso   1.00
C462   C     0.72810   0.78058   0.24126   0.00000  Uiso   1.00
C463   C     0.51388   0.81429   0.99992   0.00000  Uiso   1.00
C464   C     0.01444   0.72105   0.50053   0.00000  Uiso   1.00
C465   C     0.07620   0.74369   0.50181   0.00000  Uiso   1.00
C466   C     0.81891   0.90424   0.21247   0.00000  Uiso   1.00
C467   C     0.78916   0.92102   0.16901   0.00000  Uiso   1.00
C468   C     0.32387   0.74335   0.83246   0.00000  Uiso   1.00
C469   C     0.31428   0.67163   0.85736   0.00000  Uiso   1.00
C470   C     0.28642   0.60440   0.85747   0.00000  Uiso   1.00
C471   C     0.43423   0.77639   0.97711   0.00000  Uiso   1.00
C472   C     0.46588   0.78054   0.97606   0.00000  Uiso   1.00
C473   C     0.48205   0.76073   0.95081   0.00000  Uiso   1.00
C474   C     0.41509   0.74702   0.95297   0.00000  Uiso   1.00
C475   C     0.57139   0.85481   0.92285   0.00000  Uiso   1.00
C476   C     0.58956   0.83768   0.89972   0.00000  Uiso   1.00
C477   C     0.61693   0.73916   0.90094   0.00000  Uiso   1.00
C478   C     0.62513   0.65535   0.92608   0.00000  Uiso   1.00
C479   C     0.60667   0.67192   0.94906   0.00000  Uiso   1.00
C480   C     0.33243   0.66698   0.88274   0.00000  Uiso   1.00
C481   C     0.71527   0.68787   0.80261   0.00000  Uiso   1.00
C482   C     0.73314   0.68354   0.77670   0.00000  Uiso   1.00
C483   C     0.76438   0.65752   0.77645   0.00000  Uiso   1.00
C484   C     0.72644   0.75253   0.82726   0.00000  Uiso   1.00
C485   C     0.68652   0.63153   0.80304   0.00000  Uiso   1.00
C486   C     0.72019   0.71059   0.75016   0.00000  Uiso   1.00
C487   C     0.83652   0.71111   0.32069   0.00000  Uiso   1.00
C488   C     0.82210   0.74458   0.34616   0.00000  Uiso   1.00
C489   C     0.79134   0.79102   0.34554   0.00000  Uiso   1.00
C490   C     0.93611   0.69654   0.47332   0.00000  Uiso   1.00
C491   C     0.96761   0.70582   0.47388   0.00000  Uiso   1.00
C492   C     0.98438   0.72072   0.44911   0.00000  Uiso   1.00
C493   C     0.91823   0.69361   0.44756   0.00000  Uiso   1.00
C494   C     0.07168   0.87632   0.42846   0.00000  Uiso   1.00
C495   C     0.09017   0.89409   0.40585   0.00000  Uiso   1.00
C496   C     0.11844   0.80516   0.40440   0.00000  Uiso   1.00
C497   C     0.12783   0.70149   0.42730   0.00000  Uiso   1.00
C498   C     0.10928   0.68474   0.44991   0.00000  Uiso   1.00
C499   C     0.83821   0.73230   0.37258   0.00000  Uiso   1.00
C500   C     0.21115   0.80042   0.30135   0.00000  Uiso   1.00
C501   C     0.22888   0.81769   0.27565   0.00000  Uiso   1.00
C502   C     0.26020   0.79884   0.27535   0.00000  Uiso   1.00
C503   C     0.22134   0.68872   0.32291   0.00000  Uiso   1.00
C504   C     0.18364   0.89423   0.30486   0.00000  Uiso   1.00
C505   C     0.21587   0.85321   0.24931   0.00000  Uiso   1.00
C506   C     0.67659   0.90940   0.16664   0.00000  Uiso   1.00
C507   C     0.68584   0.82309   0.14244   0.00000  Uiso   1.00
C508   C     0.71427   0.73685   0.14248   0.00000  Uiso   1.00
C509   C     0.56184   0.83687   0.02412   0.00000  Uiso   1.00
C510   C     0.53008   0.84427   0.02471   0.00000  Uiso   1.00
C511   C     0.51360   0.89058   0.04900   0.00000  Uiso   1.00
C512   C     0.58090   0.85025   0.04886   0.00000  Uiso   1.00
C513   C     0.42694   0.77452   0.07862   0.00000  Uiso   1.00
C514   C     0.40894   0.78403   0.10192   0.00000  Uiso   1.00
C515   C     0.38000   0.86460   0.10066   0.00000  Uiso   1.00
C516   C     0.37012   0.94014   0.07532   0.00000  Uiso   1.00
C517   C     0.38835   0.93103   0.05214   0.00000  Uiso   1.00
C518   C     0.66648   0.81574   0.11795   0.00000  Uiso   1.00
C519   C     0.28178   0.85707   0.19892   0.00000  Uiso   1.00
C520   C     0.26390   0.84785   0.22471   0.00000  Uiso   1.00
C521   C     0.23260   0.86715   0.22499   0.00000  Uiso   1.00
C522   C     0.27113   0.79912   0.17355   0.00000  Uiso   1.00
C523   C     0.31004   0.91995   0.19925   0.00000  Uiso   1.00
C524   C     0.27691   0.81341   0.25105   0.00000  Uiso   1.00
C525   C     0.16265   0.77046   0.67923   0.00000  Uiso   1.00
C526   C     0.17249   0.67061   0.65657   0.00000  Uiso   1.00
C527   C     0.20002   0.57533   0.65916   0.00000  Uiso   1.00
C528   C     0.06121   0.73378   0.52713   0.00000  Uiso   1.00
C529   C     0.02980   0.72060   0.52654   0.00000  Uiso   1.00
C530   C     0.01311   0.70195   0.55126   0.00000  Uiso   1.00
C531   C     0.07900   0.73905   0.55289   0.00000  Uiso   1.00
C532   C     0.92461   0.55966   0.57207   0.00000  Uiso   1.00
C533   C     0.90600   0.54843   0.59477   0.00000  Uiso   1.00
C534   C     0.87848   0.64541   0.59620   0.00000  Uiso   1.00
C535   C     0.86990   0.75030   0.57321   0.00000  Uiso   1.00
C536   C     0.88853   0.76038   0.55052   0.00000  Uiso   1.00
C537   C     0.15484   0.65934   0.63117   0.00000  Uiso   1.00
C538   C     0.78597   0.69312   0.69952   0.00000  Uiso   1.00
C539   C     0.76820   0.68759   0.72541   0.00000  Uiso   1.00
C540   C     0.73692   0.71270   0.72568   0.00000  Uiso   1.00
C541   C     0.77620   0.79909   0.67709   0.00000  Uiso   1.00
C542   C     0.81310   0.59439   0.69672   0.00000  Uiso   1.00
C543   C     0.78113   0.65909   0.75196   0.00000  Uiso   1.00
C544   C     0.42014   0.80346   0.00275   0.00000  Uiso   1.00
C545   C     0.98297   0.70575   0.49988   0.00000  Uiso   1.00
C546   C     0.92103   0.69042   0.49863   0.00000  Uiso   1.00
C547   C     0.48213   0.81079   0.00082   0.00000  Uiso   1.00
C548   C     0.57687   0.31060   0.99756   0.00000  Uiso   1.00
C549   C     0.57608   0.81066   0.99853   0.00000  Uiso   1.00
U1     U     0.38109   0.20092   0.75437   0.00000  Uiso   1.00
O2     O     0.39094   0.01827   0.77475   0.00000  Uiso   1.00
O3     O     0.37124   0.38354   0.73401   0.00000  Uiso   1.00
loop_
_geom_bond_atom_site_label_1
_geom_bond_atom_site_label_2
_geom_bond_distance
_geom_bond_site_symmetry_2
_ccdc_geom_bond_type
H2     C306    1.094   .     S
H3     C306    1.097   .     S
H4     C231    1.085   .     S
H5     C233    1.086   .     S
H6     C234    1.088   .     S
H7     C236    1.088   .     S
H8     C237    1.088   .     S
H9     C309    1.089   .     S
H10    C307    1.088   .     S
H11    C242    1.088   .     S
H12    C243    1.084   .     S
H13    C241    1.088   .     S
H14    C238    1.102   .     S
H15    C250    1.085   .     S
H16    C252    1.087   .     S
H17    C253    1.088   .     S
H18    C255    1.087   .     S
H19    C256    1.089   .     S
H20    C328    1.089   .     S
H21    C326    1.088   .     S
H22    C261    1.086   .     S
H23    C262    1.088   .     S
H24    C257    1.100   .     S
H25    C269    1.086   .     S
H26    C271    1.087   .     S
H27    C272    1.088   .     S
H28    C274    1.088   .     S
H29    C275    1.088   .     S
H30    C347    1.090   .     S
H31    C345    1.088   .     S
H32    C280    1.085   .     S
H33    C281    1.085   .     S
H34    C276    1.102   .     S
H35    C288    1.085   .     S
H36    C290    1.087   .     S
H37    C291    1.088   .     S
H38    C293    1.087   .     S
H39    C294    1.088   .     S
H40    C366    1.089   .     S
H41    C364    1.088   .     S
H42    C299    1.086   .     S
H43    C300    1.088   .     S
H44    C301    1.088   .     S
H45    C295    1.100   .     S
H46    C548    1.087   1_554 S
H47    C304    1.087   .     S
H48    C305    1.085   .     S
H49    C312    1.085   .     S
H50    C314    1.087   .     S
H51    C315    1.088   .     S
H52    C317    1.088   .     S
H53    C318    1.088   .     S
H54    C228    1.089   .     S
H55    C226    1.088   .     S
H56    C323    1.086   .     S
H57    C324    1.086   .     S
H58    C319    1.103   .     S
H59    C331    1.085   .     S
H60    C333    1.087   .     S
H61    C334    1.088   .     S
H62    C336    1.087   .     S
H63    C337    1.088   .     S
H64    C247    1.089   .     S
H65    C245    1.088   .     S
H66    C342    1.085   .     S
H67    C343    1.085   .     S
H68    C338    1.102   .     S
H69    C350    1.086   .     S
H70    C352    1.087   .     S
H71    C353    1.088   .     S
H72    C355    1.088   .     S
H73    C356    1.088   .     S
H74    C266    1.089   .     S
H75    C264    1.088   .     S
H76    C361    1.085   .     S
H77    C362    1.086   .     S
H78    C357    1.102   .     S
H79    C369    1.085   .     S
H80    C371    1.087   .     S
H81    C372    1.088   .     S
H82    C374    1.087   .     S
H83    C375    1.088   .     S
H84    C285    1.089   .     S
H85    C283    1.088   .     S
H86    C380    1.085   .     S
H87    C381    1.086   .     S
H88    C376    1.099   .     S
H89    C384    1.087   .     S
H90    C386    1.087   .     S
H91    C306    1.096   .     S
H92    C467    1.093   .     S
H93    C467    1.098   .     S
H94    C392    1.085   .     S
H95    C394    1.087   .     S
H96    C395    1.088   .     S
H97    C397    1.088   .     S
H98    C398    1.088   .     S
H99    C470    1.089   .     S
H100   C468    1.088   .     S
H101   C403    1.084   .     S
H102   C404    1.086   .     S
H103   C402    1.088   .     S
H104   C399    1.102   .     S
H105   C411    1.085   .     S
H106   C413    1.087   .     S
H107   C414    1.088   .     S
H108   C416    1.087   .     S
H109   C417    1.088   .     S
H110   C489    1.090   .     S
H111   C487    1.088   .     S
H112   C422    1.088   .     S
H113   C423    1.085   .     S
H114   C418    1.100   .     S
H115   C430    1.086   .     S
H116   C432    1.087   .     S
H117   C433    1.088   .     S
H118   C435    1.088   .     S
H119   C436    1.088   .     S
H120   C508    1.089   .     S
H121   C506    1.089   .     S
H122   C441    1.087   .     S
H123   C442    1.088   .     S
H124   C437    1.103   .     S
H125   C449    1.085   .     S
H126   C451    1.087   .     S
H127   C452    1.088   .     S
H128   C454    1.087   .     S
H129   C455    1.088   .     S
H130   C527    1.089   .     S
H131   C525    1.088   .     S
H132   C460    1.085   .     S
H133   C461    1.085   .     S
H134   C462    1.088   .     S
H135   C456    1.100   .     S
H136   C549    1.087   1_554 S
H137   C465    1.087   .     S
H138   C466    1.085   .     S
H139   C473    1.084   .     S
H140   C475    1.087   .     S
H141   C476    1.088   .     S
H142   C478    1.088   .     S
H143   C479    1.088   .     S
H144   C389    1.089   .     S
H145   C387    1.088   .     S
H146   C484    1.085   .     S
H147   C485    1.085   .     S
H148   C480    1.103   .     S
H149   C492    1.085   .     S
H150   C494    1.087   .     S
H151   C495    1.088   .     S
H152   C497    1.087   .     S
H153   C498    1.088   .     S
H154   C408    1.089   .     S
H155   C406    1.088   .     S
H156   C503    1.085   .     S
H157   C504    1.085   .     S
H158   C499    1.102   .     S
H159   C511    1.086   .     S
H160   C513    1.087   .     S
H161   C514    1.088   .     S
H162   C516    1.088   .     S
H163   C517    1.088   .     S
H164   C427    1.089   .     S
H165   C425    1.088   .     S
H166   C522    1.086   .     S
H167   C523    1.086   .     S
H168   C518    1.103   .     S
H169   C530    1.085   .     S
H170   C532    1.087   .     S
H171   C533    1.088   .     S
H172   C535    1.087   .     S
H173   C536    1.088   .     S
H174   C446    1.089   .     S
H175   C444    1.088   .     S
H176   C541    1.085   .     S
H177   C542    1.085   .     S
H178   C537    1.100   .     S
H179   C544    1.087   .     S
H180   C546    1.087   .     S
H181   C467    1.097   .     S
N182   C238    1.292   .     D
N182   C316    1.410   .     S
N183   C244    1.396   .     S
N183   C305    1.315   .     D
N184   C257    1.297   .     S
N184   C335    1.408   .     D
N185   C276    1.292   .     S
N185   C354    1.408   .     D
N186   C295    1.298   .     D
N186   C373    1.409   .     S
N187   C298    1.394   .     S
N187   C305    1.380   .     S
N187   C306    1.445   .     S
N188   C235    1.402   .     S
N188   C319    1.293   .     D
N189   C254    1.406   .     D
N189   C338    1.296   .     S
N190   C273    1.407   .     D
N190   C357    1.293   .     S
N191   C292    1.410   .     S
N191   C376    1.298   .     D
N192   C399    1.293   .     D
N192   C477    1.407   .     S
N193   C405    1.395   .     S
N193   C466    1.320   .     D
N194   C418    1.298   .     S
N194   C496    1.409   .     D
N195   C437    1.292   .     S
N195   C515    1.407   .     D
N196   C456    1.297   .     D
N196   C534    1.408   .     S
N197   C459    1.393   .     S
N197   C466    1.380   .     S
N197   C467    1.443   .     S
N198   C396    1.406   .     S
N198   C480    1.291   .     D
N199   C415    1.404   .     D
N199   C499    1.297   .     S
N200   C434    1.407   .     D
N200   C518    1.290   .     S
N201   C453    1.408   .     S
N201   C537    1.296   .     D
F202   C260    1.369   .     S
F203   C263    1.356   .     S
F204   C279    1.365   .     S
F205   C282    1.366   .     S
F206   C322    1.368   .     S
F207   C325    1.355   .     S
F208   C341    1.358   .     S
F209   C344    1.350   .     S
F210   C360    1.358   .     S
F211   C363    1.364   .     S
F212   C379    1.349   .     S
F213   C382    1.359   .     S
F214   C421    1.354   .     S
F215   C424    1.362   .     S
F216   C440    1.363   .     S
F217   C443    1.364   .     S
F218   C483    1.356   .     S
F219   C486    1.350   .     S
F220   C502    1.350   .     S
F221   C505    1.361   .     S
F222   C521    1.362   .     S
F223   C524    1.366   .     S
F224   C540    1.353   .     S
F225   C543    1.360   .     S
C226   C227    1.409   .     D
C226   C324    1.392   .     S
C227   C228    1.410   .     S
C227   C238    1.473   .     S
C228   C323    1.392   .     D
C229   C230    1.437   .     S
C229   C232    1.484   .     S
C229   C548    1.404   .     D
C230   C231    1.427   .     S
C230   C302    1.433   .     D
C231   C312    1.376   .     D
C232   C314    1.414   .     D
C232   C318    1.415   .     S
C233   C234    1.390   .     D
C233   C313    1.414   .     S
C234   C235    1.414   .     S
C235   C236    1.411   .     D
C236   C237    1.390   .     S
C237   C313    1.417   .     D
C239   C240    1.474   .     S
C239   C242    1.414   .     S
C239   C243    1.415   .     D
C240   C241    1.413   .     D
C240   C244    1.421   .     S
C241   C301    1.401   .     S
C242   C309    1.392   .     D
C243   C307    1.388   .     S
C244   C298    1.428   .     D
C245   C246    1.410   .     S
C245   C343    1.392   .     D
C246   C247    1.412   .     S
C246   C257    1.468   .     D
C247   C342    1.392   .     D
C248   C249    1.436   .     S
C248   C251    1.483   .     D
C248   C304    1.405   .     S
C249   C250    1.427   .     D
C249   C303    1.434   .     S
C250   C331    1.375   1_455 S
C251   C333    1.413   .     S
C251   C337    1.416   .     S
C252   C253    1.391   .     D
C252   C332    1.413   .     S
C253   C254    1.415   .     S
C254   C255    1.414   .     S
C255   C256    1.391   .     D
C256   C332    1.415   .     S
C258   C259    1.490   .     D
C258   C261    1.410   .     S
C258   C262    1.410   .     S
C259   C260    1.413   .     S
C259   C263    1.413   .     S
C260   C282    1.405   .     D
C261   C328    1.391   .     D
C262   C326    1.393   .     D
C263   C279    1.406   .     D
C264   C265    1.409   .     S
C264   C362    1.392   .     D
C265   C266    1.410   .     S
C265   C276    1.471   .     D
C266   C361    1.392   .     D
C267   C268    1.436   .     S
C267   C270    1.481   .     D
C267   C384    1.404   .     S
C268   C269    1.427   .     D
C268   C383    1.434   1_554 S
C269   C350    1.376   .     S
C270   C352    1.414   .     S
C270   C356    1.416   .     S
C271   C272    1.389   .     D
C271   C351    1.414   .     S
C272   C273    1.412   .     S
C273   C274    1.411   .     S
C274   C275    1.392   .     D
C275   C351    1.415   .     S
C277   C278    1.491   .     D
C277   C280    1.409   .     S
C277   C281    1.410   .     S
C278   C279    1.414   .     S
C278   C282    1.415   .     S
C280   C347    1.393   .     D
C281   C345    1.392   .     D
C283   C284    1.411   .     S
C283   C381    1.392   .     D
C284   C285    1.411   .     D
C284   C295    1.468   .     S
C285   C380    1.392   .     S
C286   C287    1.437   .     S
C286   C289    1.483   .     S
C286   C386    1.405   .     D
C287   C288    1.427   .     S
C287   C385    1.434   .     D
C288   C369    1.376   1_655 D
C289   C371    1.413   .     D
C289   C375    1.416   .     S
C290   C291    1.391   .     S
C290   C370    1.413   .     D
C291   C292    1.414   .     D
C292   C293    1.413   .     S
C293   C294    1.391   .     D
C294   C370    1.415   .     S
C296   C297    1.484   .     S
C296   C299    1.412   .     D
C296   C300    1.412   .     S
C297   C298    1.419   .     S
C297   C301    1.415   .     D
C299   C366    1.393   .     S
C300   C364    1.392   .     D
C302   C349    1.433   1_556 S
C302   C383    1.441   .     S
C303   C368    1.435   .     D
C303   C385    1.442   1_455 S
C304   C367    1.404   .     D
C307   C308    1.409   .     D
C308   C309    1.412   .     S
C308   C319    1.469   .     S
C310   C311    1.438   .     S
C310   C313    1.481   .     S
C310   C384    1.404   1_556 D
C311   C312    1.427   .     S
C311   C383    1.435   .     D
C314   C315    1.390   .     S
C315   C316    1.413   .     D
C316   C317    1.412   .     S
C317   C318    1.392   .     D
C320   C321    1.491   .     S
C320   C323    1.410   .     S
C320   C324    1.411   .     D
C321   C322    1.415   .     D
C321   C325    1.415   .     S
C322   C382    1.407   .     S
C325   C379    1.406   .     D
C326   C327    1.411   .     S
C327   C328    1.412   .     S
C327   C338    1.468   .     D
C329   C330    1.436   .     S
C329   C332    1.485   .     D
C329   C386    1.403   .     S
C330   C331    1.427   .     D
C330   C385    1.434   .     S
C331   C250    1.375   1_655 S
C333   C334    1.391   .     D
C334   C335    1.415   .     S
C335   C336    1.414   .     S
C336   C337    1.390   .     D
C339   C340    1.490   .     D
C339   C342    1.411   .     S
C339   C343    1.412   .     S
C340   C341    1.416   .     S
C340   C344    1.416   .     S
C341   C363    1.406   .     D
C344   C360    1.407   .     D
C345   C346    1.408   .     S
C346   C347    1.409   .     S
C346   C357    1.473   .     D
C348   C349    1.435   .     S
C348   C351    1.481   .     D
C348   C548    1.405   1_554 S
C349   C302    1.433   1_554 S
C349   C350    1.428   .     D
C352   C353    1.390   .     D
C353   C354    1.413   .     S
C354   C355    1.412   .     S
C355   C356    1.391   .     D
C358   C359    1.490   .     D
C358   C361    1.410   .     S
C358   C362    1.411   .     S
C359   C360    1.414   .     S
C359   C363    1.415   .     S
C364   C365    1.410   .     S
C365   C366    1.412   .     D
C365   C376    1.472   .     S
C367   C368    1.436   .     S
C367   C370    1.485   .     S
C368   C369    1.427   .     S
C369   C288    1.376   1_455 D
C371   C372    1.391   .     S
C372   C373    1.414   .     D
C373   C374    1.414   .     S
C374   C375    1.390   .     D
C377   C378    1.491   .     S
C377   C380    1.411   .     D
C377   C381    1.411   .     S
C378   C379    1.415   .     S
C378   C382    1.416   .     D
C383   C268    1.434   1_556 S
C384   C310    1.404   1_554 D
C385   C303    1.442   1_655 S
C387   C388    1.409   .     D
C387   C485    1.392   .     S
C388   C389    1.410   .     S
C388   C399    1.472   .     S
C389   C484    1.392   .     D
C390   C391    1.436   .     S
C390   C393    1.484   .     S
C390   C549    1.403   .     D
C391   C392    1.426   .     S
C391   C463    1.433   .     D
C392   C473    1.375   .     D
C393   C475    1.413   .     D
C393   C479    1.415   .     S
C394   C395    1.391   .     S
C394   C474    1.414   .     D
C395   C396    1.413   .     D
C396   C397    1.411   .     S
C397   C398    1.391   .     D
C398   C474    1.416   .     S
C400   C403    1.410   .     S
C400   C404    1.411   .     D
C400   C420    1.489   .     S
C401   C402    1.412   .     S
C401   C405    1.421   .     S
C401   C419    1.473   .     D
C402   C462    1.400   .     D
C403   C470    1.392   .     D
C404   C468    1.391   .     S
C405   C459    1.428   .     D
C406   C407    1.411   .     S
C406   C504    1.392   .     D
C407   C408    1.411   .     S
C407   C418    1.468   .     D
C408   C503    1.392   .     D
C409   C410    1.437   .     S
C409   C412    1.483   .     D
C409   C465    1.405   .     S
C410   C411    1.427   .     D
C410   C464    1.434   .     S
C411   C492    1.375   1_455 S
C412   C494    1.413   .     S
C412   C498    1.416   .     S
C413   C414    1.391   .     D
C413   C493    1.413   .     S
C414   C415    1.414   .     S
C415   C416    1.414   .     S
C416   C417    1.391   .     D
C417   C493    1.415   .     S
C419   C422    1.414   .     S
C419   C423    1.414   .     S
C420   C421    1.414   .     D
C420   C424    1.415   .     S
C421   C443    1.406   .     S
C422   C489    1.390   .     D
C423   C487    1.389   .     D
C424   C440    1.404   .     D
C425   C426    1.409   .     S
C425   C523    1.393   .     D
C426   C427    1.410   .     S
C426   C437    1.472   .     D
C427   C522    1.392   .     D
C428   C429    1.436   .     S
C428   C431    1.482   .     D
C428   C544    1.404   .     S
C429   C430    1.427   .     D
C429   C547    1.434   .     S
C430   C511    1.376   .     S
C431   C513    1.414   .     S
C431   C517    1.416   .     S
C432   C433    1.391   .     D
C432   C512    1.414   .     S
C433   C434    1.412   .     S
C434   C435    1.411   .     S
C435   C436    1.392   .     D
C436   C512    1.416   .     S
C438   C441    1.410   .     S
C438   C442    1.411   .     S
C438   C458    1.486   .     D
C439   C440    1.414   .     S
C439   C443    1.414   .     D
C439   C457    1.489   .     S
C441   C508    1.394   .     D
C442   C506    1.392   .     D
C444   C445    1.410   .     S
C444   C542    1.392   .     D
C445   C446    1.412   .     D
C445   C456    1.467   .     S
C446   C541    1.391   .     S
C447   C448    1.436   .     S
C447   C450    1.483   .     S
C447   C546    1.404   .     D
C448   C449    1.427   .     S
C448   C545    1.434   .     D
C449   C530    1.375   1_655 D
C450   C532    1.413   .     D
C450   C536    1.416   .     S
C451   C452    1.390   .     S
C451   C531    1.413   .     D
C452   C453    1.413   .     D
C453   C454    1.413   .     S
C454   C455    1.391   .     D
C455   C531    1.415   .     S
C457   C460    1.410   .     D
C457   C461    1.411   .     S
C458   C459    1.418   .     S
C458   C462    1.414   .     S
C460   C527    1.392   .     S
C461   C525    1.393   .     D
C463   C510    1.434   1_556 S
C463   C547    1.442   1_556 S
C464   C529    1.434   .     D
C464   C545    1.441   1_455 S
C465   C528    1.404   .     D
C468   C469    1.408   .     D
C469   C470    1.409   .     S
C469   C480    1.472   .     S
C471   C472    1.438   .     S
C471   C474    1.482   .     S
C471   C544    1.405   1_556 D
C472   C473    1.427   .     S
C472   C547    1.435   1_556 D
C475   C476    1.390   .     S
C476   C477    1.413   .     D
C477   C478    1.411   .     S
C478   C479    1.392   .     D
C481   C482    1.491   .     S
C481   C484    1.410   .     S
C481   C485    1.411   .     D
C482   C483    1.414   .     D
C482   C486    1.415   .     S
C483   C543    1.407   .     S
C486   C540    1.406   .     D
C487   C488    1.412   .     S
C488   C489    1.413   .     S
C488   C499    1.466   .     D
C490   C491    1.436   .     S
C490   C493    1.484   .     D
C490   C546    1.404   .     S
C491   C492    1.427   .     D
C491   C545    1.433   .     S
C492   C411    1.375   1_655 S
C494   C495    1.390   .     D
C495   C496    1.415   .     S
C496   C497    1.414   .     S
C497   C498    1.391   .     D
C500   C501    1.491   .     D
C500   C503    1.411   .     S
C500   C504    1.411   .     S
C501   C502    1.415   .     S
C501   C505    1.416   .     S
C502   C524    1.406   .     D
C505   C521    1.407   .     D
C506   C507    1.408   .     S
C507   C508    1.410   .     S
C507   C518    1.475   .     D
C509   C510    1.436   .     S
C509   C512    1.482   .     D
C509   C549    1.405   1_554 S
C510   C463    1.434   1_554 S
C510   C511    1.427   .     D
C513   C514    1.390   .     D
C514   C515    1.413   .     S
C515   C516    1.412   .     S
C516   C517    1.392   .     D
C519   C520    1.491   .     D
C519   C522    1.410   .     S
C519   C523    1.411   .     S
C520   C521    1.415   .     S
C520   C524    1.415   .     S
C525   C526    1.410   .     S
C526   C527    1.411   .     D
C526   C537    1.470   .     S
C528   C529    1.436   .     S
C528   C531    1.483   .     S
C529   C530    1.427   .     S
C530   C449    1.375   1_455 D
C532   C533    1.391   .     S
C533   C534    1.414   .     D
C534   C535    1.414   .     S
C535   C536    1.390   .     D
C538   C539    1.490   .     S
C538   C541    1.411   .     D
C538   C542    1.412   .     S
C539   C540    1.416   .     S
C539   C543    1.416   .     D
C544   C471    1.405   1_554 D
C545   C464    1.441   1_655 S
C547   C472    1.435   1_554 D
C547   C463    1.442   1_554 S
C548   C348    1.405   1_556 S
C548   H46     1.087   1_556 S
C549   H136    1.087   1_556 S
C549   C509    1.405   1_556 S
U1     O2      1.768   .     S
U1     O3      1.768   .     S
