# Supplementary material for: Efficient and selective capture of thorium ions by a covalent organic framework
Source: Nat Commun. 2023 Aug 22;14:5097. doi: 10.1038/s41467-023-40704-0 (PMC10444833; doi:10.1038/s41467-023-40704-0)
Supplement: Supplementary file 3 — Source Data [file 41467_2023_40704_MOESM3_ESM.zip › CIF files/Py-TFImI-25-Cs1_opt.cif]

data_Py-TFImI-25-Cs1
_audit_creation_date              2023-06-22
_audit_creation_method            'Materials Studio'
_symmetry_space_group_name_H-M    'P1'
_symmetry_Int_Tables_number       1
_symmetry_cell_setting            triclinic
loop_
_symmetry_equiv_pos_as_xyz
  x,y,z
_cell_length_a                    42.7443
_cell_length_b                    7.9062
_cell_length_c                    49.7048
_cell_angle_alpha                 87.9005
_cell_angle_beta                  89.7684
_cell_angle_gamma                 81.1063
loop_
_atom_site_label
_atom_site_type_symbol
_atom_site_fract_x
_atom_site_fract_y
_atom_site_fract_z
_atom_site_U_iso_or_equiv
_atom_site_adp_type
_atom_site_occupancy
H2     H     0.27693   0.36320   0.65746   0.00000  Uiso   1.00
H3     H     0.30756   0.20271   0.64585   0.00000  Uiso   1.00
H4     H     0.53309   0.25730   0.93358   0.00000  Uiso   1.00
H5     H     0.45656  -0.01654   0.92783   0.00000  Uiso   1.00
H6     H     0.42664  -0.01545   0.88482   0.00000  Uiso   1.00
H7     H     0.34980   0.33026   0.91788   0.00000  Uiso   1.00
H8     H     0.38016   0.33726   0.95993   0.00000  Uiso   1.00
H9     H     0.36555   0.02689   0.82593   0.00000  Uiso   1.00
H10    H     0.29269   0.44405   0.84437   0.00000  Uiso   1.00
H11    H     0.34154   0.01284   0.78052   0.00000  Uiso   1.00
H12    H     0.27109   0.44324   0.79842   0.00000  Uiso   1.00
H13    H     0.24549   0.22455   0.77810   0.00000  Uiso   1.00
H14    H     0.69067   0.10635   0.89820   0.00000  Uiso   1.00
H15    H     0.02538   0.26258   0.43096   0.00000  Uiso   1.00
H16    H     0.94161   0.00124   0.42880   0.00000  Uiso   1.00
H17    H     0.90403   0.04356   0.38999   0.00000  Uiso   1.00
H18    H     0.84166   0.41296   0.43423   0.00000  Uiso   1.00
H19    H     0.87970   0.37851   0.47202   0.00000  Uiso   1.00
H20    H     0.76134   0.49041   0.37668   0.00000  Uiso   1.00
H21    H     0.84046   0.20374   0.33652   0.00000  Uiso   1.00
H22    H     0.72873   0.49551   0.33542   0.00000  Uiso   1.00
H23    H     0.80793   0.20952   0.29481   0.00000  Uiso   1.00
H24    H     0.18277   0.16122   0.39015   0.00000  Uiso   1.00
H25    H     0.46932   0.19978   0.06667   0.00000  Uiso   1.00
H26    H     0.62267   0.10692   0.04111   0.00000  Uiso   1.00
H27    H     0.65356   0.12666   0.08303   0.00000  Uiso   1.00
H28    H     0.57678   0.48445   0.11359   0.00000  Uiso   1.00
H29    H     0.54690   0.47132   0.07166   0.00000  Uiso   1.00
H30    H     0.61379   0.52675   0.19494   0.00000  Uiso   1.00
H31    H     0.68954   0.24119   0.15070   0.00000  Uiso   1.00
H32    H     0.64826   0.51065   0.23516   0.00000  Uiso   1.00
H33    H     0.72467   0.22649   0.19118   0.00000  Uiso   1.00
H34    H     0.31186   0.34107   0.10157   0.00000  Uiso   1.00
H35    H     0.97485   0.19343   0.56830   0.00000  Uiso   1.00
H36    H     0.05627   0.46146   0.56995   0.00000  Uiso   1.00
H37    H     0.09383   0.43965   0.60863   0.00000  Uiso   1.00
H38    H     0.15988   0.07994   0.56592   0.00000  Uiso   1.00
H39    H     0.12184   0.09338   0.52828   0.00000  Uiso   1.00
H40    H     0.23677   0.00182   0.62678   0.00000  Uiso   1.00
H41    H     0.16226   0.36885   0.65832   0.00000  Uiso   1.00
H42    H     0.26961   0.02577   0.66685   0.00000  Uiso   1.00
H43    H     0.19575   0.39986   0.69826   0.00000  Uiso   1.00
H44    H     0.21510   0.21866   0.73573   0.00000  Uiso   1.00
H45    H     0.81752   0.30194   0.60922   0.00000  Uiso   1.00
H46    H     0.60543   0.31394   0.00468   0.00000  Uiso   1.00
H47    H     0.10259   0.34274   0.49701   0.00000  Uiso   1.00
H48    H     0.35939   0.23531   0.68657   0.00000  Uiso   1.00
H49    H     0.47787   0.21993   0.93100   0.00000  Uiso   1.00
H50    H     0.55921   0.47786   0.93211   0.00000  Uiso   1.00
H51    H     0.59472   0.46547   0.89210   0.00000  Uiso   1.00
H52    H     0.66053   0.07462   0.93289   0.00000  Uiso   1.00
H53    H     0.62440   0.07949   0.97199   0.00000  Uiso   1.00
H54    H     0.65455   0.36413   0.83703   0.00000  Uiso   1.00
H55    H     0.73583   0.03349   0.86972   0.00000  Uiso   1.00
H56    H     0.68171   0.37385   0.79250   0.00000  Uiso   1.00
H57    H     0.76282   0.04133   0.82560   0.00000  Uiso   1.00
H58    H     0.33245   0.35618   0.87701   0.00000  Uiso   1.00
H59    H     0.97087   0.20824   0.43242   0.00000  Uiso   1.00
H60    H     0.04963   0.49283   0.42617   0.00000  Uiso   1.00
H61    H     0.08355   0.49021   0.38509   0.00000  Uiso   1.00
H62    H     0.15460   0.12215   0.42476   0.00000  Uiso   1.00
H63    H     0.12047   0.11845   0.46491   0.00000  Uiso   1.00
H64    H     0.22715   0.08615   0.36178   0.00000  Uiso   1.00
H65    H     0.14498   0.40493   0.32822   0.00000  Uiso   1.00
H66    H     0.25402   0.08961   0.31762   0.00000  Uiso   1.00
H67    H     0.17208   0.41086   0.28363   0.00000  Uiso   1.00
H68    H     0.81001   0.41257   0.40096   0.00000  Uiso   1.00
H69    H     0.52418   0.24357   0.06926   0.00000  Uiso   1.00
H70    H     0.44414  -0.02687   0.06866   0.00000  Uiso   1.00
H71    H     0.40822  -0.01523   0.10847   0.00000  Uiso   1.00
H72    H     0.34153   0.36574   0.06657   0.00000  Uiso   1.00
H73    H     0.37787   0.36086   0.02764   0.00000  Uiso   1.00
H74    H     0.34716   0.08419   0.16317   0.00000  Uiso   1.00
H75    H     0.26671   0.41834   0.12978   0.00000  Uiso   1.00
H76    H     0.31957   0.07820   0.20754   0.00000  Uiso   1.00
H77    H     0.23933   0.41421   0.17375   0.00000  Uiso   1.00
H78    H     0.60422   0.46625   0.14958   0.00000  Uiso   1.00
H79    H     0.02930   0.24807   0.56687   0.00000  Uiso   1.00
H80    H     0.95017  -0.03462   0.57302   0.00000  Uiso   1.00
H81    H     0.91631  -0.03029   0.61414   0.00000  Uiso   1.00
H82    H     0.84600   0.34341   0.57476   0.00000  Uiso   1.00
H83    H     0.88012   0.34545   0.53455   0.00000  Uiso   1.00
H84    H     0.77310   0.37547   0.63781   0.00000  Uiso   1.00
H85    H     0.85545   0.05546   0.67081   0.00000  Uiso   1.00
H86    H     0.74649   0.36994   0.68207   0.00000  Uiso   1.00
H87    H     0.82859   0.04762   0.71551   0.00000  Uiso   1.00
H88    H     0.18899   0.07530   0.60117   0.00000  Uiso   1.00
H89    H     0.39796   0.12724   0.99554   0.00000  Uiso   1.00
H90    H     0.89733   0.11859   0.50236   0.00000  Uiso   1.00
H91    H     0.31675   0.41013   0.65506   0.00000  Uiso   1.00
H92    H     0.38409   0.26211   0.73000   0.00000  Uiso   1.00
H93    H     0.37460   0.06968   0.74675   0.00000  Uiso   1.00
H94    H     0.36169   0.27693   0.76034   0.00000  Uiso   1.00
H95    H     0.74524   0.96272   0.17298   0.00000  Uiso   1.00
H96    H     0.77212   0.79597   0.15824   0.00000  Uiso   1.00
H97    H     0.52938   0.74162   0.93239   0.00000  Uiso   1.00
H98    H     0.44563   0.48593   0.92799   0.00000  Uiso   1.00
H99    H     0.41038   0.52065   0.88764   0.00000  Uiso   1.00
H100   H     0.34537   0.89840   0.92790   0.00000  Uiso   1.00
H101   H     0.38127   0.87223   0.96721   0.00000  Uiso   1.00
H102   H     0.35148   0.65999   0.83249   0.00000  Uiso   1.00
H103   H     0.26897   0.96272   0.86527   0.00000  Uiso   1.00
H104   H     0.32324   0.65235   0.78887   0.00000  Uiso   1.00
H105   H     0.24048   0.95449   0.82201   0.00000  Uiso   1.00
H106   H     0.72824   0.78242   0.29530   0.00000  Uiso   1.00
H107   H     0.68733   0.62699   0.89602   0.00000  Uiso   1.00
H108   H     0.02801   0.77533   0.43238   0.00000  Uiso   1.00
H109   H     0.95079   0.49763   0.42954   0.00000  Uiso   1.00
H110   H     0.91754   0.51143   0.38809   0.00000  Uiso   1.00
H111   H     0.84461   0.85555   0.42641   0.00000  Uiso   1.00
H112   H     0.87832   0.85068   0.46685   0.00000  Uiso   1.00
H113   H     0.78267   0.99461   0.35716   0.00000  Uiso   1.00
H114   H     0.85199   0.57596   0.33275   0.00000  Uiso   1.00
H115   H     0.75618   1.00190   0.31304   0.00000  Uiso   1.00
H116   H     0.82331   0.57148   0.28919   0.00000  Uiso   1.00
H117   H     0.18519   0.63831   0.39243   0.00000  Uiso   1.00
H118   H     0.47053   0.69995   0.06757   0.00000  Uiso   1.00
H119   H     0.62075   0.59677   0.03509   0.00000  Uiso   1.00
H120   H     0.65491   0.59855   0.07573   0.00000  Uiso   1.00
H121   H     0.58302   0.96321   0.11129   0.00000  Uiso   1.00
H122   H     0.55018   0.96943   0.07051   0.00000  Uiso   1.00
H123   H     0.63101   1.02487   0.18690   0.00000  Uiso   1.00
H124   H     0.69360   0.65244   0.14360   0.00000  Uiso   1.00
H125   H     0.67101   1.01514   0.22295   0.00000  Uiso   1.00
H126   H     0.73342   0.63419   0.18065   0.00000  Uiso   1.00
H127   H     0.31231   0.82701   0.10364   0.00000  Uiso   1.00
H128   H     0.97396   0.68796   0.56830   0.00000  Uiso   1.00
H129   H     0.05137   0.96724   0.57044   0.00000  Uiso   1.00
H130   H     0.08496   0.96416   0.61144   0.00000  Uiso   1.00
H131   H     0.15759   0.60972   0.57474   0.00000  Uiso   1.00
H132   H     0.12374   0.60626   0.53458   0.00000  Uiso   1.00
H133   H     0.23046   0.60137   0.63783   0.00000  Uiso   1.00
H134   H     0.14469   0.88789   0.66787   0.00000  Uiso   1.00
H135   H     0.25727   0.61390   0.68165   0.00000  Uiso   1.00
H136   H     0.17074   0.90520   0.71287   0.00000  Uiso   1.00
H137   H     0.69224   0.79783   0.25581   0.00000  Uiso   1.00
H138   H     0.81662   0.81641   0.60789   0.00000  Uiso   1.00
H139   H     0.60269   0.83157   0.00116   0.00000  Uiso   1.00
H140   H     0.10460   0.82888   0.50020   0.00000  Uiso   1.00
H141   H     0.83011   0.80690   0.19414   0.00000  Uiso   1.00
H142   H     0.47467   0.69094   0.93184   0.00000  Uiso   1.00
H143   H     0.55335   0.97363   0.92829   0.00000  Uiso   1.00
H144   H     0.58921   0.96741   0.88839   0.00000  Uiso   1.00
H145   H     0.65874   0.60639   0.93111   0.00000  Uiso   1.00
H146   H     0.62272   0.60606   0.97008   0.00000  Uiso   1.00
H147   H     0.65184   0.87587   0.83380   0.00000  Uiso   1.00
H148   H     0.73267   0.55099   0.86839   0.00000  Uiso   1.00
H149   H     0.67962   0.87713   0.78949   0.00000  Uiso   1.00
H150   H     0.76027   0.55043   0.82450   0.00000  Uiso   1.00
H151   H     0.31584   0.89260   0.89299   0.00000  Uiso   1.00
H152   H     0.97288   0.73358   0.43239   0.00000  Uiso   1.00
H153   H     0.05423   0.99386   0.42948   0.00000  Uiso   1.00
H154   H     0.08807   0.98633   0.38842   0.00000  Uiso   1.00
H155   H     0.15613   0.59665   0.42699   0.00000  Uiso   1.00
H156   H     0.12171   0.59681   0.46711   0.00000  Uiso   1.00
H157   H     0.22958   0.56750   0.36341   0.00000  Uiso   1.00
H158   H     0.14742   0.89604   0.33182   0.00000  Uiso   1.00
H159   H     0.25590   0.57904   0.31905   0.00000  Uiso   1.00
H160   H     0.17396   0.90981   0.28704   0.00000  Uiso   1.00
H161   H     0.82573   0.90038   0.38633   0.00000  Uiso   1.00
H162   H     0.52513   0.75150   0.06817   0.00000  Uiso   1.00
H163   H     0.44570   0.47154   0.07166   0.00000  Uiso   1.00
H164   H     0.40981   0.48250   0.11157   0.00000  Uiso   1.00
H165   H     0.34181   0.85295   0.06903   0.00000  Uiso   1.00
H166   H     0.37793   0.84853   0.03001   0.00000  Uiso   1.00
H167   H     0.34818   0.58177   0.16592   0.00000  Uiso   1.00
H168   H     0.26701   0.90440   0.13147   0.00000  Uiso   1.00
H169   H     0.32063   0.58093   0.21038   0.00000  Uiso   1.00
H170   H     0.23966   0.90542   0.17550   0.00000  Uiso   1.00
H171   H     0.61416   0.94344   0.14466   0.00000  Uiso   1.00
H172   H     0.02882   0.73446   0.56830   0.00000  Uiso   1.00
H173   H     0.94835   0.46560   0.57145   0.00000  Uiso   1.00
H174   H     0.91420   0.47148   0.61234   0.00000  Uiso   1.00
H175   H     0.84541   0.85450   0.57314   0.00000  Uiso   1.00
H176   H     0.88002   0.85560   0.53318   0.00000  Uiso   1.00
H177   H     0.77207   0.88757   0.63659   0.00000  Uiso   1.00
H178   H     0.85393   0.55948   0.66881   0.00000  Uiso   1.00
H179   H     0.74534   0.87718   0.68078   0.00000  Uiso   1.00
H180   H     0.82698   0.54680   0.71340   0.00000  Uiso   1.00
H181   H     0.18596   0.65822   0.60894   0.00000  Uiso   1.00
H182   H     0.39682   0.61784   0.99891   0.00000  Uiso   1.00
H183   H     0.89792   0.62568   0.50034   0.00000  Uiso   1.00
H184   H     0.78534   0.99513   0.16684   0.00000  Uiso   1.00
H185   H     0.86043   0.82020   0.23523   0.00000  Uiso   1.00
H186   H     0.85189   0.62635   0.25222   0.00000  Uiso   1.00
H187   H     0.84197   0.83133   0.26742   0.00000  Uiso   1.00
N188   N     0.64872   0.27146   0.88586   0.00000  Uiso   1.00
N189   N     0.33718   0.22578   0.72547   0.00000  Uiso   1.00
N190   N     0.13946   0.31284   0.37789   0.00000  Uiso   1.00
N191   N     0.35367   0.17575   0.11419   0.00000  Uiso   1.00
N192   N     0.86077   0.14909   0.62145   0.00000  Uiso   1.00
N193   N     0.30861   0.24993   0.68768   0.00000  Uiso   1.00
N194   N     0.37094   0.15451   0.87282   0.00000  Uiso   1.00
N195   N     0.84976   0.24573   0.38644   0.00000  Uiso   1.00
N196   N     0.63614   0.30553   0.12518   0.00000  Uiso   1.00
N197   N     0.15011   0.26024   0.61253   0.00000  Uiso   1.00
N198   N     0.64533   0.78972   0.88326   0.00000  Uiso   1.00
N199   N     0.81278   0.79155   0.23476   0.00000  Uiso   1.00
N200   N     0.14240   0.79781   0.38068   0.00000  Uiso   1.00
N201   N     0.35443   0.66659   0.11668   0.00000  Uiso   1.00
N202   N     0.85936   0.65678   0.61972   0.00000  Uiso   1.00
N203   N     0.77960   0.83271   0.19981   0.00000  Uiso   1.00
N204   N     0.35633   0.71912   0.88147   0.00000  Uiso   1.00
N205   N     0.86157   0.68842   0.37981   0.00000  Uiso   1.00
N206   N     0.64196   0.77069   0.11903   0.00000  Uiso   1.00
N207   N     0.14124   0.79478   0.61994   0.00000  Uiso   1.00
F208   F     0.70355   0.25746   0.31335   0.00000  Uiso   1.00
F209   F     0.78695   0.43595   0.26034   0.00000  Uiso   1.00
F210   F     0.75206   0.42734   0.21525   0.00000  Uiso   1.00
F211   F     0.66788   0.26035   0.26904   0.00000  Uiso   1.00
F212   F     0.78640   0.28281   0.79908   0.00000  Uiso   1.00
F213   F     0.69454   0.12601   0.75706   0.00000  Uiso   1.00
F214   F     0.27814   0.32345   0.29030   0.00000  Uiso   1.00
F215   F     0.18551   0.17642   0.24836   0.00000  Uiso   1.00
F216   F     0.21424   0.17730   0.20014   0.00000  Uiso   1.00
F217   F     0.30694   0.32292   0.24288   0.00000  Uiso   1.00
F218   F     0.72253   0.13559   0.70899   0.00000  Uiso   1.00
F219   F     0.81519   0.29096   0.75005   0.00000  Uiso   1.00
F220   F     0.21770   0.70791   0.79911   0.00000  Uiso   1.00
F221   F     0.30761   0.86376   0.75177   0.00000  Uiso   1.00
F222   F     0.27974   0.83305   0.70513   0.00000  Uiso   1.00
F223   F     0.18797   0.68744   0.75171   0.00000  Uiso   1.00
F224   F     0.78592   0.78134   0.79693   0.00000  Uiso   1.00
F225   F     0.69233   0.63539   0.75522   0.00000  Uiso   1.00
F226   F     0.27960   0.82262   0.29290   0.00000  Uiso   1.00
F227   F     0.18708   0.66661   0.25173   0.00000  Uiso   1.00
F228   F     0.21592   0.66660   0.20307   0.00000  Uiso   1.00
F229   F     0.30736   0.83232   0.24327   0.00000  Uiso   1.00
F230   F     0.72215   0.62639   0.70703   0.00000  Uiso   1.00
F231   F     0.81409   0.78156   0.74832   0.00000  Uiso   1.00
I232   I     0.35509   0.60997   0.68751   0.00000  Uiso   1.00
I233   I     0.82772   1.18225   0.19894   0.00000  Uiso   1.00
C234   C     0.72402   0.10941   0.85292   0.00000  Uiso   1.00
C235   C     0.69329   0.19824   0.85617   0.00000  Uiso   1.00
C236   C     0.67818   0.29345   0.83415   0.00000  Uiso   1.00
C237   C     0.56748   0.27748   0.97846   0.00000  Uiso   1.00
C238   C     0.53517   0.25530   0.97692   0.00000  Uiso   1.00
C239   C     0.52008   0.24463   0.95215   0.00000  Uiso   1.00
C240   C     0.58884   0.27636   0.95458   0.00000  Uiso   1.00
C241   C     0.43361   0.06351   0.92539   0.00000  Uiso   1.00
C242   C     0.41688   0.06286   0.90131   0.00000  Uiso   1.00
C243   C     0.38676   0.15955   0.89807   0.00000  Uiso   1.00
C244   C     0.37324   0.25444   0.91983   0.00000  Uiso   1.00
C245   C     0.39029   0.25739   0.94373   0.00000  Uiso   1.00
C246   C     0.67728   0.18827   0.88243   0.00000  Uiso   1.00
C247   C     0.30597   0.23568   0.78538   0.00000  Uiso   1.00
C248   C     0.29032   0.23184   0.75868   0.00000  Uiso   1.00
C249   C     0.25733   0.23072   0.75877   0.00000  Uiso   1.00
C250   C     0.33172   0.11299   0.79388   0.00000  Uiso   1.00
C251   C     0.29170   0.35098   0.80432   0.00000  Uiso   1.00
C252   C     0.30522   0.23436   0.73303   0.00000  Uiso   1.00
C253   C     0.16878   0.33588   0.32553   0.00000  Uiso   1.00
C254   C     0.18420   0.24542   0.34782   0.00000  Uiso   1.00
C255   C     0.21514   0.15883   0.34476   0.00000  Uiso   1.00
C256   C     0.06288   0.30024   0.47331   0.00000  Uiso   1.00
C257   C     0.03109   0.26727   0.47402   0.00000  Uiso   1.00
C258   C     0.01415   0.24994   0.45041   0.00000  Uiso   1.00
C259   C     0.08236   0.30316   0.44828   0.00000  Uiso   1.00
C260   C     0.92023   0.09517   0.42972   0.00000  Uiso   1.00
C261   C     0.89915   0.11775   0.40796   0.00000  Uiso   1.00
C262   C     0.87054   0.23064   0.40926   0.00000  Uiso   1.00
C263   C     0.86345   0.32240   0.43283   0.00000  Uiso   1.00
C264   C     0.88487   0.30278   0.45425   0.00000  Uiso   1.00
C265   C     0.16852   0.23749   0.37425   0.00000  Uiso   1.00
C266   C     0.76585   0.35065   0.31232   0.00000  Uiso   1.00
C267   C     0.74610   0.34808   0.28781   0.00000  Uiso   1.00
C268   C     0.71536   0.30543   0.28939   0.00000  Uiso   1.00
C269   C     0.75311   0.43103   0.33552   0.00000  Uiso   1.00
C270   C     0.79771   0.27190   0.31264   0.00000  Uiso   1.00
C271   C     0.75816   0.38697   0.26246   0.00000  Uiso   1.00
C272   C     0.27825   0.34244   0.14670   0.00000  Uiso   1.00
C273   C     0.30887   0.25151   0.14367   0.00000  Uiso   1.00
C274   C     0.32363   0.15650   0.16586   0.00000  Uiso   1.00
C275   C     0.43548   0.16944   0.02182   0.00000  Uiso   1.00
C276   C     0.46759   0.19570   0.02337   0.00000  Uiso   1.00
C277   C     0.48243   0.21065   0.04811   0.00000  Uiso   1.00
C278   C     0.41398   0.16953   0.04563   0.00000  Uiso   1.00
C279   C     0.61277   0.19219   0.05673   0.00000  Uiso   1.00
C280   C     0.63016   0.20191   0.08029   0.00000  Uiso   1.00
C281   C     0.61739   0.30381   0.10132   0.00000  Uiso   1.00
C282   C     0.58687   0.39910   0.09806   0.00000  Uiso   1.00
C283   C     0.56981   0.39126   0.07435   0.00000  Uiso   1.00
C284   C     0.32511   0.25952   0.11746   0.00000  Uiso   1.00
C285   C     0.68867   0.36353   0.21623   0.00000  Uiso   1.00
C286   C     0.70893   0.34995   0.24073   0.00000  Uiso   1.00
C287   C     0.74015   0.38502   0.23918   0.00000  Uiso   1.00
C288   C     0.65741   0.45023   0.21684   0.00000  Uiso   1.00
C289   C     0.70036   0.29156   0.19205   0.00000  Uiso   1.00
C290   C     0.69694   0.30674   0.26611   0.00000  Uiso   1.00
C291   C     0.83168   0.12441   0.67366   0.00000  Uiso   1.00
C292   C     0.81614   0.21591   0.65151   0.00000  Uiso   1.00
C293   C     0.78521   0.30223   0.65473   0.00000  Uiso   1.00
C294   C     0.93726   0.15836   0.52599   0.00000  Uiso   1.00
C295   C     0.96910   0.19011   0.52526   0.00000  Uiso   1.00
C296   C     0.98606   0.20673   0.54886   0.00000  Uiso   1.00
C297   C     0.91780   0.15734   0.55103   0.00000  Uiso   1.00
C298   C     0.07844   0.37341   0.56941   0.00000  Uiso   1.00
C299   C     0.09946   0.36217   0.59110   0.00000  Uiso   1.00
C300   C     0.12908   0.25853   0.59014   0.00000  Uiso   1.00
C301   C     0.13717   0.16301   0.56708   0.00000  Uiso   1.00
C302   C     0.11577   0.17108   0.54572   0.00000  Uiso   1.00
C303   C     0.83172   0.22499   0.62507   0.00000  Uiso   1.00
C304   C     0.23550   0.21826   0.68514   0.00000  Uiso   1.00
C305   C     0.25485   0.23331   0.70957   0.00000  Uiso   1.00
C306   C     0.28773   0.24113   0.70942   0.00000  Uiso   1.00
C307   C     0.24649   0.10462   0.66487   0.00000  Uiso   1.00
C308   C     0.20464   0.31032   0.68288   0.00000  Uiso   1.00
C309   C     0.24012   0.22992   0.73490   0.00000  Uiso   1.00
C310   C     0.51745   0.24105   0.00090   0.00000  Uiso   1.00
C311   C     0.58096   0.29205   0.00371   0.00000  Uiso   1.00
C312   C     0.01596   0.24696   0.49921   0.00000  Uiso   1.00
C313   C     0.07841   0.31566   0.49761   0.00000  Uiso   1.00
C314   C     0.33791   0.24008   0.69828   0.00000  Uiso   1.00
C315   C     0.30197   0.30984   0.65932   0.00000  Uiso   1.00
C316   C     0.30396   0.35141   0.83027   0.00000  Uiso   1.00
C317   C     0.33136   0.23949   0.83786   0.00000  Uiso   1.00
C318   C     0.34506   0.11856   0.81951   0.00000  Uiso   1.00
C319   C     0.43884   0.17042   0.97251   0.00000  Uiso   1.00
C320   C     0.47082   0.20004   0.97393   0.00000  Uiso   1.00
C321   C     0.48861   0.22311   0.95069   0.00000  Uiso   1.00
C322   C     0.42104   0.16472   0.94669   0.00000  Uiso   1.00
C323   C     0.58097   0.38640   0.93203   0.00000  Uiso   1.00
C324   C     0.60080   0.38042   0.90963   0.00000  Uiso   1.00
C325   C     0.62971   0.27031   0.90964   0.00000  Uiso   1.00
C326   C     0.63844   0.16382   0.93259   0.00000  Uiso   1.00
C327   C     0.61809   0.16676   0.95475   0.00000  Uiso   1.00
C328   C     0.34492   0.25275   0.86488   0.00000  Uiso   1.00
C329   C     0.72409   0.20736   0.80595   0.00000  Uiso   1.00
C330   C     0.73990   0.20838   0.77934   0.00000  Uiso   1.00
C331   C     0.77104   0.24437   0.77702   0.00000  Uiso   1.00
C332   C     0.69345   0.29785   0.80929   0.00000  Uiso   1.00
C333   C     0.73932   0.11422   0.82807   0.00000  Uiso   1.00
C334   C     0.72393   0.17290   0.75601   0.00000  Uiso   1.00
C335   C     0.81606   0.26820   0.33591   0.00000  Uiso   1.00
C336   C     0.80296   0.34413   0.35935   0.00000  Uiso   1.00
C337   C     0.77150   0.42779   0.35880   0.00000  Uiso   1.00
C338   C     0.93542   0.17039   0.47670   0.00000  Uiso   1.00
C339   C     0.96747   0.19839   0.47572   0.00000  Uiso   1.00
C340   C     0.98312   0.21856   0.45124   0.00000  Uiso   1.00
C341   C     0.91370   0.19031   0.45292   0.00000  Uiso   1.00
C342   C     0.07224   0.40854   0.42564   0.00000  Uiso   1.00
C343   C     0.09121   0.40815   0.40263   0.00000  Uiso   1.00
C344   C     0.12114   0.30717   0.40201   0.00000  Uiso   1.00
C345   C     0.13179   0.20501   0.42495   0.00000  Uiso   1.00
C346   C     0.11257   0.20311   0.44770   0.00000  Uiso   1.00
C347   C     0.82152   0.33690   0.38447   0.00000  Uiso   1.00
C348   C     0.21493   0.24985   0.29747   0.00000  Uiso   1.00
C349   C     0.23096   0.24930   0.27089   0.00000  Uiso   1.00
C350   C     0.26223   0.28369   0.26871   0.00000  Uiso   1.00
C351   C     0.23036   0.16106   0.31987   0.00000  Uiso   1.00
C352   C     0.18404   0.33812   0.30061   0.00000  Uiso   1.00
C353   C     0.21517   0.21327   0.24747   0.00000  Uiso   1.00
C354   C     0.68090   0.30018   0.16929   0.00000  Uiso   1.00
C355   C     0.64932   0.38222   0.17029   0.00000  Uiso   1.00
C356   C     0.63796   0.45909   0.19415   0.00000  Uiso   1.00
C357   C     0.56417   0.27843   0.02776   0.00000  Uiso   1.00
C358   C     0.53189   0.25322   0.02636   0.00000  Uiso   1.00
C359   C     0.51371   0.23584   0.04957   0.00000  Uiso   1.00
C360   C     0.58207   0.28547   0.05353   0.00000  Uiso   1.00
C361   C     0.42206   0.06220   0.06845   0.00000  Uiso   1.00
C362   C     0.40201   0.06780   0.09074   0.00000  Uiso   1.00
C363   C     0.37277   0.17532   0.09041   0.00000  Uiso   1.00
C364   C     0.36387   0.27859   0.06716   0.00000  Uiso   1.00
C365   C     0.38434   0.27568   0.04509   0.00000  Uiso   1.00
C366   C     0.62766   0.38835   0.14703   0.00000  Uiso   1.00
C367   C     0.27758   0.24668   0.19376   0.00000  Uiso   1.00
C368   C     0.26148   0.24749   0.22028   0.00000  Uiso   1.00
C369   C     0.23021   0.21324   0.22242   0.00000  Uiso   1.00
C370   C     0.30812   0.15424   0.19064   0.00000  Uiso   1.00
C371   C     0.26273   0.33985   0.17148   0.00000  Uiso   1.00
C372   C     0.27730   0.28278   0.24370   0.00000  Uiso   1.00
C373   C     0.18583   0.29470   0.66047   0.00000  Uiso   1.00
C374   C     0.19738   0.18535   0.63984   0.00000  Uiso   1.00
C375   C     0.22780   0.08999   0.64233   0.00000  Uiso   1.00
C376   C     0.06464   0.28874   0.52264   0.00000  Uiso   1.00
C377   C     0.03268   0.25915   0.52358   0.00000  Uiso   1.00
C378   C     0.01705   0.23818   0.54805   0.00000  Uiso   1.00
C379   C     0.08605   0.27607   0.54659   0.00000  Uiso   1.00
C380   C     0.92774   0.05125   0.57363   0.00000  Uiso   1.00
C381   C     0.90883   0.05266   0.59665   0.00000  Uiso   1.00
C382   C     0.87909   0.15533   0.59732   0.00000  Uiso   1.00
C383   C     0.86864   0.25900   0.57448   0.00000  Uiso   1.00
C384   C     0.88785   0.26000   0.55171   0.00000  Uiso   1.00
C385   C     0.17823   0.16911   0.61568   0.00000  Uiso   1.00
C386   C     0.78572   0.20929   0.70193   0.00000  Uiso   1.00
C387   C     0.76992   0.20900   0.72858   0.00000  Uiso   1.00
C388   C     0.73876   0.17331   0.73091   0.00000  Uiso   1.00
C389   C     0.77014   0.29889   0.67967   0.00000  Uiso   1.00
C390   C     0.81656   0.12105   0.69862   0.00000  Uiso   1.00
C391   C     0.78584   0.24532   0.75190   0.00000  Uiso   1.00
C392   C     0.42221   0.15281   0.99653   0.00000  Uiso   1.00
C393   C     0.98424   0.21008   0.50006   0.00000  Uiso   1.00
C394   C     0.92165   0.14348   0.50173   0.00000  Uiso   1.00
C395   C     0.36645   0.20570   0.74199   0.00000  Uiso   1.00
C396   C     0.72112   0.62405   0.85121   0.00000  Uiso   1.00
C397   C     0.69033   0.71357   0.85388   0.00000  Uiso   1.00
C398   C     0.67551   0.80461   0.83139   0.00000  Uiso   1.00
C399   C     0.56438   0.78599   0.97603   0.00000  Uiso   1.00
C400   C     0.53252   0.75426   0.97556   0.00000  Uiso   1.00
C401   C     0.51697   0.73333   0.95138   0.00000  Uiso   1.00
C402   C     0.58516   0.78703   0.95178   0.00000  Uiso   1.00
C403   C     0.42423   0.58015   0.92767   0.00000  Uiso   1.00
C404   C     0.40451   0.59856   0.90508   0.00000  Uiso   1.00
C405   C     0.37584   0.71127   0.90490   0.00000  Uiso   1.00
C406   C     0.36731   0.80813   0.92771   0.00000  Uiso   1.00
C407   C     0.38746   0.79311   0.94995   0.00000  Uiso   1.00
C408   C     0.67404   0.70782   0.88006   0.00000  Uiso   1.00
C409   C     0.27974   0.80092   0.80252   0.00000  Uiso   1.00
C410   C     0.77027   0.79557   0.27198   0.00000  Uiso   1.00
C411   C     0.73746   0.79506   0.27504   0.00000  Uiso   1.00
C412   C     0.31134   0.72113   0.80549   0.00000  Uiso   1.00
C413   C     0.26472   0.88945   0.82419   0.00000  Uiso   1.00
C414   C     0.78187   0.80531   0.24517   0.00000  Uiso   1.00
C415   C     0.17109   0.82662   0.32863   0.00000  Uiso   1.00
C416   C     0.18666   0.73092   0.35041   0.00000  Uiso   1.00
C417   C     0.21744   0.64373   0.34679   0.00000  Uiso   1.00
C418   C     0.06522   0.79207   0.47565   0.00000  Uiso   1.00
C419   C     0.03302   0.76690   0.47557   0.00000  Uiso   1.00
C420   C     0.01636   0.75870   0.45152   0.00000  Uiso   1.00
C421   C     0.08519   0.79300   0.45094   0.00000  Uiso   1.00
C422   C     0.92798   0.58020   0.42853   0.00000  Uiso   1.00
C423   C     0.90943   0.58685   0.40535   0.00000  Uiso   1.00
C424   C     0.87947   0.68697   0.40409   0.00000  Uiso   1.00
C425   C     0.86796   0.77793   0.42686   0.00000  Uiso   1.00
C426   C     0.88685   0.77412   0.44980   0.00000  Uiso   1.00
C427   C     0.17119   0.71871   0.37683   0.00000  Uiso   1.00
C428   C     0.78899   0.79481   0.29715   0.00000  Uiso   1.00
C429   C     0.26287   0.79082   0.77673   0.00000  Uiso   1.00
C430   C     0.23209   0.74841   0.77608   0.00000  Uiso   1.00
C431   C     0.77713   0.90799   0.31723   0.00000  Uiso   1.00
C432   C     0.81520   0.66953   0.30343   0.00000  Uiso   1.00
C433   C     0.27819   0.81798   0.75234   0.00000  Uiso   1.00
C434   C     0.27869   0.83199   0.14865   0.00000  Uiso   1.00
C435   C     0.30950   0.74298   0.14594   0.00000  Uiso   1.00
C436   C     0.32450   0.65271   0.16842   0.00000  Uiso   1.00
C437   C     0.43544   0.65929   0.02399   0.00000  Uiso   1.00
C438   C     0.46735   0.68953   0.02442   0.00000  Uiso   1.00
C439   C     0.48290   0.70946   0.04859   0.00000  Uiso   1.00
C440   C     0.41463   0.66182   0.04823   0.00000  Uiso   1.00
C441   C     0.61271   0.67892   0.05162   0.00000  Uiso   1.00
C442   C     0.63185   0.67879   0.07433   0.00000  Uiso   1.00
C443   C     0.62131   0.77787   0.09627   0.00000  Uiso   1.00
C444   C     0.59126   0.88009   0.09492   0.00000  Uiso   1.00
C445   C     0.57261   0.88349   0.07192   0.00000  Uiso   1.00
C446   C     0.32570   0.74804   0.11974   0.00000  Uiso   1.00
C447   C     0.70545   0.82763   0.20402   0.00000  Uiso   1.00
C448   C     0.23259   0.76363   0.72698   0.00000  Uiso   1.00
C449   C     0.26349   0.80288   0.72784   0.00000  Uiso   1.00
C450   C     0.67591   0.93299   0.20587   0.00000  Uiso   1.00
C451   C     0.71140   0.72290   0.18178   0.00000  Uiso   1.00
C452   C     0.21706   0.73517   0.75140   0.00000  Uiso   1.00
C453   C     0.83025   0.62918   0.67181   0.00000  Uiso   1.00
C454   C     0.81488   0.72430   0.64990   0.00000  Uiso   1.00
C455   C     0.78407   0.81168   0.65331   0.00000  Uiso   1.00
C456   C     0.93705   0.66525   0.52498   0.00000  Uiso   1.00
C457   C     0.96913   0.69292   0.52510   0.00000  Uiso   1.00
C458   C     0.98565   0.70367   0.54915   0.00000  Uiso   1.00
C459   C     0.91698   0.66312   0.54965   0.00000  Uiso   1.00
C460   C     0.07430   0.88587   0.57162   0.00000  Uiso   1.00
C461   C     0.09305   0.88532   0.59454   0.00000  Uiso   1.00
C462   C     0.12330   0.78857   0.59589   0.00000  Uiso   1.00
C463   C     0.13452   0.69009   0.57381   0.00000  Uiso   1.00
C464   C     0.11544   0.68831   0.55108   0.00000  Uiso   1.00
C465   C     0.83055   0.73588   0.62352   0.00000  Uiso   1.00
C466   C     0.21661   0.75538   0.70074   0.00000  Uiso   1.00
C467   C     0.72852   0.82044   0.22644   0.00000  Uiso   1.00
C468   C     0.76140   0.82238   0.22330   0.00000  Uiso   1.00
C469   C     0.23274   0.67372   0.67906   0.00000  Uiso   1.00
C470   C     0.18344   0.83785   0.69649   0.00000  Uiso   1.00
C471   C     0.71718   0.80607   0.25289   0.00000  Uiso   1.00
C472   C     0.51586   0.73924   0.00014   0.00000  Uiso   1.00
C473   C     0.57851   0.80462   0.00084   0.00000  Uiso   1.00
C474   C     0.01707   0.74668   0.50034   0.00000  Uiso   1.00
C475   C     0.08022   0.80481   0.50027   0.00000  Uiso   1.00
C476   C     0.81015   0.81370   0.20771   0.00000  Uiso   1.00
C477   C     0.76984   0.90035   0.17236   0.00000  Uiso   1.00
C478   C     0.28077   0.89377   0.84857   0.00000  Uiso   1.00
C479   C     0.31201   0.80955   0.85167   0.00000  Uiso   1.00
C480   C     0.32727   0.72480   0.82979   0.00000  Uiso   1.00
C481   C     0.43652   0.66352   0.97476   0.00000  Uiso   1.00
C482   C     0.46869   0.68923   0.97494   0.00000  Uiso   1.00
C483   C     0.48583   0.70400   0.95107   0.00000  Uiso   1.00
C484   C     0.41630   0.67990   0.95016   0.00000  Uiso   1.00
C485   C     0.57606   0.88994   0.92866   0.00000  Uiso   1.00
C486   C     0.59608   0.88749   0.90633   0.00000  Uiso   1.00
C487   C     0.62605   0.78665   0.90684   0.00000  Uiso   1.00
C488   C     0.63579   0.68800   0.93034   0.00000  Uiso   1.00
C489   C     0.61552   0.68817   0.95243   0.00000  Uiso   1.00
C490   C     0.32840   0.81057   0.87768   0.00000  Uiso   1.00
C491   C     0.72183   0.71301   0.80388   0.00000  Uiso   1.00
C492   C     0.73808   0.70990   0.77742   0.00000  Uiso   1.00
C493   C     0.76934   0.74432   0.77528   0.00000  Uiso   1.00
C494   C     0.69113   0.80426   0.80665   0.00000  Uiso   1.00
C495   C     0.73674   0.62390   0.82647   0.00000  Uiso   1.00
C496   C     0.72234   0.67347   0.75402   0.00000  Uiso   1.00
C497   C     0.83117   0.66982   0.32799   0.00000  Uiso   1.00
C498   C     0.81975   0.78823   0.34749   0.00000  Uiso   1.00
C499   C     0.79207   0.90353   0.34214   0.00000  Uiso   1.00
C500   C     0.93704   0.67571   0.47563   0.00000  Uiso   1.00
C501   C     0.96892   0.70677   0.47557   0.00000  Uiso   1.00
C502   C     0.98498   0.73472   0.45153   0.00000  Uiso   1.00
C503   C     0.91738   0.67762   0.45078   0.00000  Uiso   1.00
C504   C     0.07611   0.90361   0.42868   0.00000  Uiso   1.00
C505   C     0.09500   0.90035   0.40569   0.00000  Uiso   1.00
C506   C     0.12413   0.79246   0.40483   0.00000  Uiso   1.00
C507   C     0.13393   0.68471   0.42741   0.00000  Uiso   1.00
C508   C     0.11456   0.68492   0.45013   0.00000  Uiso   1.00
C509   C     0.83589   0.79502   0.37349   0.00000  Uiso   1.00
C510   C     0.21672   0.74436   0.29995   0.00000  Uiso   1.00
C511   C     0.23226   0.74763   0.27327   0.00000  Uiso   1.00
C512   C     0.26334   0.78429   0.27091   0.00000  Uiso   1.00
C513   C     0.23235   0.65056   0.32182   0.00000  Uiso   1.00
C514   C     0.18601   0.83324   0.30364   0.00000  Uiso   1.00
C515   C     0.21626   0.71186   0.24997   0.00000  Uiso   1.00
C516   C     0.68912   0.73138   0.16108   0.00000  Uiso   1.00
C517   C     0.66000   0.84053   0.16275   0.00000  Uiso   1.00
C518   C     0.65343   0.93906   0.18550   0.00000  Uiso   1.00
C519   C     0.56312   0.78380   0.02531   0.00000  Uiso   1.00
C520   C     0.53110   0.75535   0.02507   0.00000  Uiso   1.00
C521   C     0.51396   0.73920   0.04892   0.00000  Uiso   1.00
C522   C     0.58264   0.78063   0.05021   0.00000  Uiso   1.00
C523   C     0.42332   0.55811   0.07133   0.00000  Uiso   1.00
C524   C     0.40330   0.56321   0.09365   0.00000  Uiso   1.00
C525   C     0.37370   0.66749   0.09312   0.00000  Uiso   1.00
C526   C     0.36440   0.76801   0.06971   0.00000  Uiso   1.00
C527   C     0.38472   0.76528   0.04762   0.00000  Uiso   1.00
C528   C     0.63621   0.85492   0.14112   0.00000  Uiso   1.00
C529   C     0.27831   0.74405   0.19603   0.00000  Uiso   1.00
C530   C     0.26226   0.74740   0.22254   0.00000  Uiso   1.00
C531   C     0.23110   0.71173   0.22486   0.00000  Uiso   1.00
C532   C     0.30902   0.65329   0.19321   0.00000  Uiso   1.00
C533   C     0.26321   0.83233   0.17345   0.00000  Uiso   1.00
C534   C     0.27813   0.78494   0.24580   0.00000  Uiso   1.00
C535   C     0.16904   0.82818   0.67161   0.00000  Uiso   1.00
C536   C     0.18593   0.74254   0.65046   0.00000  Uiso   1.00
C537   C     0.21766   0.66814   0.65430   0.00000  Uiso   1.00
C538   C     0.06522   0.78400   0.52498   0.00000  Uiso   1.00
C539   C     0.03319   0.75502   0.52510   0.00000  Uiso   1.00
C540   C     0.01691   0.73036   0.54914   0.00000  Uiso   1.00
C541   C     0.08487   0.78474   0.54979   0.00000  Uiso   1.00
C542   C     0.92623   0.55403   0.57207   0.00000  Uiso   1.00
C543   C     0.90716   0.55636   0.59497   0.00000  Uiso   1.00
C544   C     0.87777   0.66218   0.59564   0.00000  Uiso   1.00
C545   C     0.86783   0.76813   0.57290   0.00000  Uiso   1.00
C546   C     0.88731   0.76857   0.55026   0.00000  Uiso   1.00
C547   C     0.17082   0.72843   0.62415   0.00000  Uiso   1.00
C548   C     0.78434   0.71224   0.70021   0.00000  Uiso   1.00
C549   C     0.76852   0.70951   0.72682   0.00000  Uiso   1.00
C550   C     0.73733   0.67397   0.72898   0.00000  Uiso   1.00
C551   C     0.76893   0.80555   0.67819   0.00000  Uiso   1.00
C552   C     0.81509   0.62325   0.69673   0.00000  Uiso   1.00
C553   C     0.78437   0.74444   0.75025   0.00000  Uiso   1.00
C554   C     0.42121   0.64149   0.99923   0.00000  Uiso   1.00
C555   C     0.98508   0.71392   0.50034   0.00000  Uiso   1.00
C556   C     0.92216   0.65189   0.50031   0.00000  Uiso   1.00
C557   C     0.84400   0.76384   0.24857   0.00000  Uiso   1.00
C558   C     0.48531   0.21091   0.99941   0.00000  Uiso   1.00
C559   C     0.48403   0.70423   0.99984   0.00000  Uiso   1.00
I279   Cs    0.42465   0.43184   0.82525   0.00000  Uiso   1.00
loop_
_geom_bond_atom_site_label_1
_geom_bond_atom_site_label_2
_geom_bond_distance
_geom_bond_site_symmetry_2
_ccdc_geom_bond_type
H2     C315    1.091   .     S
H3     C315    1.096   .     S
H4     C239    1.085   .     S
H5     C241    1.087   .     S
H6     C242    1.088   .     S
H7     C244    1.088   .     S
H8     C245    1.088   .     S
H9     C318    1.088   .     S
H10    C316    1.089   .     S
H11    C250    1.085   .     S
H12    C251    1.087   .     S
H13    C249    1.087   .     S
H14    C246    1.102   .     S
H15    C258    1.086   .     S
H16    C260    1.087   .     S
H17    C261    1.088   .     S
H18    C263    1.087   .     S
H19    C264    1.088   .     S
H20    C337    1.089   .     S
H21    C335    1.088   .     S
H22    C269    1.087   .     S
H23    C270    1.087   .     S
H24    C265    1.102   .     S
H25    C277    1.085   .     S
H26    C279    1.088   .     S
H27    C280    1.088   .     S
H28    C282    1.088   .     S
H29    C283    1.087   .     S
H30    C356    1.089   .     S
H31    C354    1.088   .     S
H32    C288    1.087   .     S
H33    C289    1.087   .     S
H34    C284    1.102   .     S
H35    C296    1.086   .     S
H36    C298    1.087   .     S
H37    C299    1.088   .     S
H38    C301    1.087   .     S
H39    C302    1.088   .     S
H40    C375    1.089   .     S
H41    C373    1.088   .     S
H42    C307    1.087   .     S
H43    C308    1.088   .     S
H44    C309    1.087   .     S
H45    C303    1.102   .     S
H46    C311    1.088   .     S
H47    C313    1.088   .     S
H48    C314    1.082   .     S
H49    C321    1.086   .     S
H50    C323    1.086   .     S
H51    C324    1.088   .     S
H52    C326    1.087   .     S
H53    C327    1.088   .     S
H54    C236    1.088   .     S
H55    C234    1.089   .     S
H56    C332    1.088   .     S
H57    C333    1.087   .     S
H58    C328    1.102   .     S
H59    C340    1.085   .     S
H60    C342    1.087   .     S
H61    C343    1.088   .     S
H62    C345    1.088   .     S
H63    C346    1.088   .     S
H64    C255    1.089   .     S
H65    C253    1.088   .     S
H66    C351    1.087   .     S
H67    C352    1.087   .     S
H68    C347    1.101   .     S
H69    C359    1.086   .     S
H70    C361    1.087   .     S
H71    C362    1.088   .     S
H72    C364    1.088   .     S
H73    C365    1.088   .     S
H74    C274    1.088   .     S
H75    C272    1.089   .     S
H76    C370    1.087   .     S
H77    C371    1.087   .     S
H78    C366    1.102   .     S
H79    C378    1.085   .     S
H80    C380    1.087   .     S
H81    C381    1.088   .     S
H82    C383    1.088   .     S
H83    C384    1.088   .     S
H84    C293    1.089   .     S
H85    C291    1.088   .     S
H86    C389    1.086   .     S
H87    C390    1.087   .     S
H88    C385    1.101   .     S
H89    C392    1.088   .     S
H90    C394    1.088   .     S
H91    C315    1.102   .     S
H92    C395    1.097   .     S
H93    C395    1.096   .     S
H94    C395    1.092   .     S
H95    C477    1.091   .     S
H96    C477    1.095   .     S
H97    C401    1.086   .     S
H98    C403    1.087   .     S
H99    C404    1.088   .     S
H100   C406    1.087   .     S
H101   C407    1.088   .     S
H102   C480    1.088   .     S
H103   C478    1.089   .     S
H104   C412    1.086   .     S
H105   C413    1.087   .     S
H106   C411    1.087   .     S
H107   C408    1.102   .     S
H108   C420    1.085   .     S
H109   C422    1.087   .     S
H110   C423    1.088   .     S
H111   C425    1.088   .     S
H112   C426    1.088   .     S
H113   C499    1.089   .     S
H114   C497    1.088   .     S
H115   C431    1.087   .     S
H116   C432    1.085   .     S
H117   C427    1.102   .     S
H118   C439    1.086   .     S
H119   C441    1.088   .     S
H120   C442    1.088   .     S
H121   C444    1.088   .     S
H122   C445    1.087   .     S
H123   C518    1.089   .     S
H124   C516    1.087   .     S
H125   C450    1.088   .     S
H126   C451    1.086   .     S
H127   C446    1.102   .     S
H128   C458    1.085   .     S
H129   C460    1.086   .     S
H130   C461    1.088   .     S
H131   C463    1.088   .     S
H132   C464    1.088   .     S
H133   C537    1.089   .     S
H134   C535    1.088   .     S
H135   C469    1.088   .     S
H136   C470    1.086   .     S
H137   C471    1.087   .     S
H138   C465    1.102   .     S
H139   C473    1.087   .     S
H140   C475    1.088   .     S
H141   C476    1.082   .     S
H142   C483    1.085   .     S
H143   C485    1.087   .     S
H144   C486    1.088   .     S
H145   C488    1.088   .     S
H146   C489    1.088   .     S
H147   C398    1.088   .     S
H148   C396    1.089   .     S
H149   C494    1.087   .     S
H150   C495    1.087   .     S
H151   C490    1.101   .     S
H152   C502    1.086   .     S
H153   C504    1.087   .     S
H154   C505    1.088   .     S
H155   C507    1.087   .     S
H156   C508    1.088   .     S
H157   C417    1.089   .     S
H158   C415    1.088   .     S
H159   C513    1.087   .     S
H160   C514    1.088   .     S
H161   C509    1.102   .     S
H162   C521    1.085   .     S
H163   C523    1.087   .     S
H164   C524    1.088   .     S
H165   C526    1.088   .     S
H166   C527    1.088   .     S
H167   C436    1.088   .     S
H168   C434    1.089   .     S
H169   C532    1.087   .     S
H170   C533    1.087   .     S
H171   C528    1.101   .     S
H172   C540    1.086   .     S
H173   C542    1.087   .     S
H174   C543    1.088   .     S
H175   C545    1.087   .     S
H176   C546    1.088   .     S
H177   C455    1.089   .     S
H178   C453    1.088   .     S
H179   C551    1.087   .     S
H180   C552    1.087   .     S
H181   C547    1.102   .     S
H182   C554    1.088   .     S
H183   C556    1.088   .     S
H184   C477    1.101   .     S
H185   C557    1.097   .     S
H186   C557    1.096   .     S
H187   C557    1.091   .     S
N188   C246    1.308   .     S
N188   C325    1.432   .     D
N189   C252    1.408   .     S
N189   C314    1.353   .     D
N189   C395    1.484   .     S
N190   C265    1.307   .     S
N190   C344    1.432   .     D
N191   C284    1.308   .     S
N191   C363    1.434   .     D
N192   C303    1.308   .     S
N192   C382    1.433   .     D
N193   C306    1.405   .     S
N193   C314    1.351   .     S
N193   C315    1.485   .     S
N194   C243    1.433   .     S
N194   C328    1.308   .     D
N195   C262    1.433   .     S
N195   C347    1.309   .     D
N196   C281    1.436   .     S
N196   C366    1.310   .     D
N197   C300    1.435   .     S
N197   C385    1.309   .     D
N198   C408    1.308   .     D
N198   C487    1.432   .     S
N199   C414    1.407   .     S
N199   C476    1.352   .     D
N199   C557    1.485   .     S
N200   C427    1.308   .     D
N200   C506    1.432   .     S
N201   C446    1.306   .     D
N201   C525    1.429   .     S
N202   C465    1.309   .     D
N202   C544    1.433   .     S
N203   C468    1.407   .     S
N203   C476    1.350   .     S
N203   C477    1.485   .     S
N204   C405    1.429   .     S
N204   C490    1.307   .     D
N205   C424    1.430   .     S
N205   C509    1.308   .     D
N206   C443    1.432   .     S
N206   C528    1.308   .     D
N207   C462    1.429   .     S
N207   C547    1.306   .     D
F208   C268    1.356   .     S
F209   C271    1.349   .     S
F210   C287    1.343   .     S
F211   C290    1.354   .     S
F212   C331    1.348   .     S
F213   C334    1.364   .     S
F214   C350    1.345   .     S
F215   C353    1.344   .     S
F216   C369    1.365   .     S
F217   C372    1.353   .     S
F218   C388    1.360   .     S
F219   C391    1.360   .     S
F220   C430    1.349   .     S
F221   C433    1.361   .     S
F222   C449    1.356   .     S
F223   C452    1.354   .     S
F224   C493    1.356   .     S
F225   C496    1.363   .     S
F226   C512    1.366   .     S
F227   C515    1.351   .     S
F228   C531    1.351   .     S
F229   C534    1.363   .     S
F230   C550    1.365   .     S
F231   C553    1.349   .     S
C234   C235    1.402   .     S
C234   C333    1.397   .     D
C235   C236    1.406   .     S
C235   C246    1.477   .     D
C236   C332    1.397   .     D
C237   C238    1.422   .     S
C237   C240    1.494   .     D
C237   C311    1.399   1_556 S
C238   C239    1.404   .     S
C238   C310    1.420   1_556 D
C239   C321    1.384   .     D
C240   C323    1.403   .     S
C240   C327    1.407   .     S
C241   C242    1.397   .     S
C241   C322    1.405   .     D
C242   C243    1.399   .     D
C243   C244    1.410   .     S
C244   C245    1.399   .     D
C245   C322    1.408   .     S
C247   C248    1.492   .     S
C247   C250    1.405   .     S
C247   C251    1.406   .     D
C248   C249    1.412   .     D
C248   C252    1.424   .     S
C249   C309    1.399   .     S
C250   C318    1.403   .     D
C251   C316    1.395   .     S
C252   C306    1.389   .     D
C253   C254    1.406   .     S
C253   C352    1.398   .     D
C254   C255    1.402   .     S
C254   C265    1.476   .     D
C255   C351    1.396   .     D
C256   C257    1.423   .     S
C256   C259    1.496   .     D
C256   C313    1.399   .     S
C257   C258    1.403   .     D
C257   C312    1.422   .     S
C258   C340    1.387   1_455 S
C259   C342    1.404   .     S
C259   C346    1.407   .     S
C260   C261    1.399   .     S
C260   C341    1.403   .     D
C261   C262    1.401   .     D
C262   C263    1.408   .     S
C263   C264    1.396   .     D
C264   C341    1.407   .     S
C266   C267    1.488   .     S
C266   C269    1.404   .     D
C266   C270    1.407   .     S
C267   C268    1.407   .     S
C267   C271    1.401   .     D
C268   C290    1.401   .     D
C269   C337    1.399   .     S
C270   C335    1.397   .     D
C271   C287    1.394   .     S
C272   C273    1.403   .     S
C272   C371    1.398   .     D
C273   C274    1.406   .     S
C273   C284    1.478   .     D
C274   C370    1.397   .     D
C275   C276    1.422   .     S
C275   C278    1.495   .     D
C275   C392    1.400   1_554 S
C276   C277    1.403   .     D
C276   C558    1.420   1_554 S
C277   C359    1.384   .     S
C278   C361    1.403   .     S
C278   C365    1.407   .     S
C279   C280    1.400   .     S
C279   C360    1.409   .     D
C280   C281    1.400   .     D
C281   C282    1.409   .     S
C282   C283    1.397   .     D
C283   C360    1.403   .     S
C285   C286    1.488   .     S
C285   C288    1.405   .     S
C285   C289    1.405   .     D
C286   C287    1.406   .     D
C286   C290    1.410   .     S
C288   C356    1.397   .     D
C289   C354    1.400   .     S
C291   C292    1.406   .     S
C291   C390    1.398   .     D
C292   C293    1.402   .     S
C292   C303    1.475   .     D
C293   C389    1.396   .     D
C294   C295    1.422   .     S
C294   C297    1.495   .     D
C294   C394    1.398   .     S
C295   C296    1.402   .     S
C295   C393    1.422   .     D
C296   C378    1.385   1_655 D
C297   C380    1.404   .     S
C297   C384    1.407   .     S
C298   C299    1.398   .     S
C298   C379    1.403   .     D
C299   C300    1.399   .     D
C300   C301    1.408   .     S
C301   C302    1.397   .     D
C302   C379    1.407   .     S
C304   C305    1.491   .     S
C304   C307    1.405   .     D
C304   C308    1.407   .     S
C305   C306    1.416   .     S
C305   C309    1.407   .     D
C307   C375    1.397   .     S
C308   C373    1.397   .     D
C310   C238    1.420   1_554 D
C310   C358    1.423   .     S
C310   C558    1.433   1_554 S
C311   C237    1.399   1_554 S
C311   C357    1.401   .     D
C312   C377    1.423   .     D
C312   C393    1.430   1_455 S
C313   C376    1.397   .     D
C316   C317    1.398   .     D
C317   C318    1.405   .     S
C317   C328    1.479   .     S
C319   C320    1.425   .     S
C319   C322    1.500   .     S
C319   C392    1.401   .     D
C320   C321    1.402   .     S
C320   C558    1.423   .     D
C323   C324    1.394   .     D
C324   C325    1.397   .     S
C325   C326    1.409   .     S
C326   C327    1.399   .     D
C329   C330    1.483   .     D
C329   C332    1.404   .     S
C329   C333    1.405   .     S
C330   C331    1.407   .     S
C330   C334    1.407   .     S
C331   C391    1.398   .     D
C334   C388    1.397   .     D
C335   C336    1.405   .     S
C336   C337    1.404   .     D
C336   C347    1.477   .     S
C338   C339    1.421   .     S
C338   C341    1.495   .     S
C338   C394    1.397   .     D
C339   C340    1.402   .     D
C339   C393    1.422   .     S
C340   C258    1.387   1_655 S
C342   C343    1.399   .     D
C343   C344    1.400   .     S
C344   C345    1.408   .     S
C345   C346    1.396   .     D
C348   C349    1.486   .     D
C348   C351    1.405   .     S
C348   C352    1.406   .     S
C349   C350    1.408   .     S
C349   C353    1.408   .     S
C350   C372    1.398   .     D
C353   C369    1.399   .     D
C354   C355    1.406   .     D
C355   C356    1.403   .     S
C355   C366    1.479   .     S
C357   C358    1.427   .     S
C357   C360    1.502   .     S
C358   C359    1.403   .     D
C361   C362    1.396   .     D
C362   C363    1.398   .     S
C363   C364    1.409   .     S
C364   C365    1.399   .     D
C367   C368    1.484   .     D
C367   C370    1.405   .     S
C367   C371    1.405   .     S
C368   C369    1.407   .     S
C368   C372    1.407   .     S
C373   C374    1.404   .     S
C374   C375    1.402   .     D
C374   C385    1.477   .     S
C376   C377    1.422   .     S
C376   C379    1.495   .     S
C377   C378    1.402   .     S
C378   C296    1.385   1_455 D
C380   C381    1.398   .     D
C381   C382    1.399   .     S
C382   C383    1.408   .     S
C383   C384    1.396   .     D
C386   C387    1.485   .     D
C386   C389    1.404   .     S
C386   C390    1.405   .     S
C387   C388    1.407   .     S
C387   C391    1.407   .     S
C392   C275    1.400   1_556 S
C393   C312    1.430   1_655 S
C396   C397    1.403   .     D
C396   C495    1.397   .     S
C397   C398    1.405   .     S
C397   C408    1.476   .     S
C398   C494    1.397   .     D
C399   C400    1.423   .     D
C399   C402    1.495   .     S
C399   C473    1.398   1_556 S
C400   C401    1.403   .     S
C400   C472    1.422   1_556 S
C401   C483    1.386   .     D
C402   C485    1.404   .     D
C402   C489    1.407   .     S
C403   C404    1.396   .     S
C403   C484    1.402   .     D
C404   C405    1.399   .     D
C405   C406    1.407   .     S
C406   C407    1.394   .     D
C407   C484    1.407   .     S
C409   C412    1.406   .     S
C409   C413    1.405   .     D
C409   C429    1.484   .     S
C410   C411    1.411   .     S
C410   C414    1.424   .     D
C410   C428    1.487   .     S
C411   C471    1.396   .     D
C412   C480    1.392   .     D
C413   C478    1.399   .     S
C414   C468    1.388   .     S
C415   C416    1.406   .     S
C415   C514    1.397   .     D
C416   C417    1.402   .     D
C416   C427    1.475   .     S
C417   C513    1.396   .     S
C418   C419    1.421   .     D
C418   C421    1.493   .     S
C418   C475    1.398   .     S
C419   C420    1.403   .     S
C419   C474    1.421   .     S
C420   C502    1.383   1_455 D
C421   C504    1.403   .     D
C421   C508    1.407   .     S
C422   C423    1.396   .     S
C422   C503    1.404   .     D
C423   C424    1.398   .     D
C424   C425    1.409   .     S
C425   C426    1.397   .     D
C426   C503    1.406   .     S
C428   C431    1.405   .     D
C428   C432    1.404   .     S
C429   C430    1.408   .     D
C429   C433    1.401   .     S
C430   C452    1.402   .     S
C431   C499    1.392   .     S
C432   C497    1.401   .     D
C433   C449    1.390   .     D
C434   C435    1.402   .     D
C434   C533    1.397   .     S
C435   C436    1.405   .     S
C435   C446    1.475   .     S
C436   C532    1.396   .     D
C437   C438    1.421   .     D
C437   C440    1.494   .     S
C437   C554    1.396   1_554 S
C438   C439    1.401   .     S
C438   C559    1.422   1_554 S
C439   C521    1.384   .     D
C440   C523    1.403   .     D
C440   C527    1.407   .     S
C441   C442    1.397   .     S
C441   C522    1.407   .     D
C442   C443    1.398   .     D
C443   C444    1.408   .     S
C444   C445    1.393   .     D
C445   C522    1.401   .     S
C447   C450    1.406   .     S
C447   C451    1.404   .     D
C447   C467    1.485   .     S
C448   C449    1.404   .     S
C448   C452    1.409   .     D
C448   C466    1.483   .     S
C450   C518    1.393   .     D
C451   C516    1.398   .     S
C453   C454    1.406   .     S
C453   C552    1.398   .     D
C454   C455    1.402   .     D
C454   C465    1.476   .     S
C455   C551    1.396   .     S
C456   C457    1.422   .     D
C456   C459    1.495   .     S
C456   C556    1.399   .     S
C457   C458    1.403   .     S
C457   C555    1.421   .     S
C458   C540    1.385   1_655 D
C459   C542    1.403   .     D
C459   C546    1.407   .     S
C460   C461    1.395   .     S
C460   C541    1.403   .     D
C461   C462    1.397   .     D
C462   C463    1.408   .     S
C463   C464    1.398   .     D
C464   C541    1.408   .     S
C466   C469    1.400   .     D
C466   C470    1.479   .     S
C467   C468    1.416   .     D
C467   C471    1.406   .     S
C469   C537    1.397   .     S
C470   C535    1.393   .     D
C472   C400    1.422   1_554 S
C472   C520    1.421   .     D
C472   C559    1.430   1_554 S
C473   C399    1.398   1_554 S
C473   C519    1.397   .     D
C474   C539    1.421   .     D
C474   C555    1.431   1_455 S
C475   C538    1.399   .     D
C478   C479    1.403   .     D
C479   C480    1.403   .     S
C479   C490    1.474   .     S
C481   C482    1.421   .     S
C481   C484    1.490   .     S
C481   C554    1.397   .     D
C482   C483    1.403   .     S
C482   C559    1.420   .     D
C485   C486    1.398   .     S
C486   C487    1.400   .     D
C487   C488    1.408   .     S
C488   C489    1.396   .     D
C491   C492    1.484   .     S
C491   C494    1.405   .     S
C491   C495    1.404   .     D
C492   C493    1.407   .     D
C492   C496    1.407   .     S
C493   C553    1.398   .     S
C496   C550    1.398   .     D
C497   C498    1.406   .     S
C498   C499    1.397   .     D
C498   C509    1.474   .     S
C500   C501    1.421   .     S
C500   C503    1.495   .     S
C500   C556    1.400   .     D
C501   C502    1.403   .     S
C501   C555    1.421   .     D
C502   C420    1.383   1_655 D
C504   C505    1.395   .     S
C505   C506    1.398   .     D
C506   C507    1.409   .     S
C507   C508    1.397   .     D
C510   C511    1.482   .     S
C510   C513    1.404   .     D
C510   C514    1.405   .     S
C511   C512    1.406   .     S
C511   C515    1.407   .     D
C512   C534    1.397   .     D
C515   C531    1.398   .     S
C516   C517    1.405   .     D
C517   C518    1.400   .     S
C517   C528    1.472   .     S
C519   C520    1.421   .     S
C519   C522    1.493   .     S
C520   C521    1.403   .     S
C523   C524    1.396   .     S
C524   C525    1.399   .     D
C525   C526    1.408   .     S
C526   C527    1.396   .     D
C529   C530    1.482   .     S
C529   C532    1.404   .     S
C529   C533    1.404   .     D
C530   C531    1.407   .     D
C530   C534    1.407   .     S
C535   C536    1.407   .     S
C536   C537    1.403   .     D
C536   C547    1.476   .     S
C538   C539    1.423   .     S
C538   C541    1.496   .     S
C539   C540    1.403   .     S
C540   C458    1.385   1_455 D
C542   C543    1.396   .     S
C543   C544    1.399   .     D
C544   C545    1.409   .     S
C545   C546    1.397   .     D
C548   C549    1.484   .     S
C548   C551    1.404   .     D
C548   C552    1.405   .     S
C549   C550    1.407   .     S
C549   C553    1.407   .     D
C554   C437    1.396   1_556 S
C555   C474    1.431   1_655 S
C558   C276    1.420   1_556 S
C558   C310    1.433   1_556 S
C559   C472    1.430   1_556 S
C559   C438    1.422   1_556 S
